# Supplementary material for: Causality of gut microbiome and hypertension: A bidirectional mendelian randomization study
Source: Front Cardiovasc Med. 2023 May 4;10:1167346. doi: 10.3389/fcvm.2023.1167346 (PMC10192878; doi:10.3389/fcvm.2023.1167346)
Supplement: Supplementary file 1 [file Table1.xlsx]

## Sheet: Sheet1
Supplementary Table S1. IVs used for MR analysis of Gut Microbiota to Hypertension (P<1.00E-05)
NO.	Classification	Exposure	SNP	Effect allele	Oher allele	Gut microbiome beta	hypertension beta	Gut microbiome se	hypertension se	Gut microbiome pval	hypertension pval	F
1	phylum	Actinobacteria.id.400	rs11766971	T	C	0.0476376	-0.00093398	0.010646	0.000665083	9.39927e-06	0.16	20.0227
	phylum		rs12528285	C	T	0.0809469	0.00110822	0.0180784	0.00110674	5.68792e-06	0.32	20.0484
	phylum		rs13192624	T	C	-0.0522862	0.000858311	0.0117742	0.000739658	9.32576e-06	0.25	19.7201
	phylum		rs1397793	G	A	-0.0521387	-0.000169233	0.0111587	0.00073027	3.73769e-06	0.82	21.8318
	phylum		rs4429415	C	T	0.0581908	0.000269159	0.0111343	0.000706881	2.05146e-07	0.7	27.3136
	phylum		rs55888705	A	G	0.0534221	-0.000602179	0.0109975	0.000691164	1.31242e-06	0.38	23.5967
	phylum		rs6496870	T	C	0.0510777	-0.000400715	0.0113809	0.000710195	4.61743e-06	0.57	20.1424
	phylum		rs6743026	T	C	0.0589446	0.000662315	0.0134622	0.000852811	9.8833e-06	0.44	19.1714
	phylum		rs74037001	G	A	-0.0819391	-0.000562618	0.0165334	0.000968793	6.7124e-07	0.56	24.5618
	phylum		rs75211493	G	A	0.0840786	-0.00124757	0.0184739	0.00112387	9.27186e-06	0.27	20.7136
	phylum		rs7570971	A	C	0.086653	-0.000740339	0.0113623	0.000724448	1.41347e-14	0.31	58.1615
	phylum		rs80124826	T	C	-0.124191	0.00166564	0.0278566	0.00146561	8.75422e-06	0.26	19.8759
	phylum		rs8047955	A	G	0.0521115	-0.00050764	0.0111192	0.000697328	2.66203e-06	0.47	21.9644
	phylum		rs857444	C	T	0.0507315	-0.000919187	0.0109885	0.000699881	3.80349e-06	0.19	21.3148
	phylum		rs9833771	T	C	0.0490077	-1.69025e-05	0.0106564	0.000665876	4.0744e-06	0.98	21.1498
2	phylum	Bacteroidetes.id.905	rs111845179	T	C	0.104177	-0.000915431	0.0213837	0.00144469	6.47186e-07	0.53	23.7343
	phylum		rs17343978	A	C	-0.0556041	-0.000279115	0.0120272	0.000766906	7.2247e-06	0.719999	21.3739
	phylum		rs2032750	T	C	-0.0510857	-0.00108192	0.0106804	0.000669271	1.70835e-06	0.11	22.8782
	phylum		rs62531359	T	G	0.0657788	0.0003677	0.0149886	0.000968366	8.42316e-06	0.7	19.2597
	phylum		rs62575403	C	T	0.145424	-0.000465508	0.0311079	0.00153602	2.95953e-06	0.760001	21.854
	phylum		rs6586324	T	C	0.0477792	-0.000452111	0.0105437	0.000666761	7.36878e-06	0.5	20.5349
	phylum		rs72706335	T	C	-0.223193	0.00375379	0.0493382	0.00152714	7.13111e-06	0.0140001	20.4642
	phylum		rs73512608	G	A	-0.123117	0.000535053	0.0236743	0.00155165	2.53891e-07	0.73	27.0447
	phylum		rs73846128	A	G	-0.0664262	-0.00163839	0.0133481	0.000877839	4.78296e-07	0.0619998	24.7649
	phylum		rs73975615	G	A	-0.207163	-0.00675826	0.0442629	0.00362977	1.20411e-06	0.0629999	21.905
	phylum		rs7999780	G	A	0.0543635	6.96238e-05	0.0124067	0.00082957	9.46652e-06	0.93	19.2001
	phylum		rs929878	C	T	-0.0540001	-0.000296398	0.0121526	0.000756946	6.5112e-06	0.7	19.7447
3	phylum	Cyanobacteria.id.1500	rs12555298	G	A	0.0974327	-0.000611791	0.0219351	0.000861111	8.08628e-06	0.48	19.7301
	phylum		rs2585223	T	C	0.111364	0.000921787	0.0247743	0.000949748	8.85734e-06	0.33	20.2064
	phylum		rs584122	C	T	-0.151774	0.000656069	0.0326827	0.00131679	4.22775e-06	0.62	21.5654
	phylum		rs61972390	T	C	0.107346	-0.000505813	0.0242469	0.00090891	9.11371e-06	0.58	19.6001
	phylum		rs7148504	G	T	0.0800404	0.000275128	0.0176621	0.000709621	6.62391e-06	0.7	20.5369
	phylum		rs76531781	T	C	-0.231868	0.00174919	0.0493393	0.00151228	2.87336e-06	0.25	22.0849
	phylum		rs789068	G	A	-0.111385	-0.00107499	0.0212922	0.000888619	1.57171e-07	0.23	27.3661
	phylum		rs9864379	T	C	-0.138933	-0.00105729	0.0268045	0.00107791	2.03334e-07	0.33	26.8657
4	phylum	Euryarchaeota.id.55	rs10202904	T	G	-0.115986	-0.000757012	0.0230271	0.000675019	6.1888e-07	0.26	25.3706
	phylum		rs11022995	G	A	-0.10373	0.000346555	0.0228889	0.000667506	7.73001e-06	0.6	20.538
	phylum		rs34928225	T	C	0.19977	0.00038214	0.0425421	0.00122391	4.33093e-06	0.75	22.0506
	phylum		rs45498998	G	A	-0.131882	5.07847e-05	0.029229	0.000846151	5.32453e-06	0.95	20.3585
	phylum		rs56131665	G	A	0.176759	-0.000814291	0.0385787	0.00112282	5.30389e-06	0.47	20.9927
	phylum		rs6064552	T	C	-0.123612	-0.00133909	0.0275749	0.000797587	9.3378e-06	0.0929994	20.0952
	phylum		rs6508769	T	C	0.150529	-0.00145312	0.0337091	0.000927303	8.12354e-06	0.12	19.9409
	phylum		rs7015093	G	A	-0.118111	-0.000256989	0.0264389	0.000806737	7.1987e-06	0.75	19.9569
	phylum		rs76029318	T	C	0.214866	-0.00181418	0.0438442	0.00128507	1.04622e-06	0.16	24.0167
	phylum		rs7635189	G	A	0.119983	0.000176966	0.0259356	0.000734193	4.635e-06	0.81	21.4017
	phylum		rs77658038	A	C	-0.160157	-0.00109237	0.0340856	0.00107001	4.7542e-06	0.31	22.0774
	phylum		rs894996	C	A	0.203577	0.000245112	0.0440033	0.00125022	5.11931e-06	0.84	21.4035
5	phylum	Firmicutes.id.1672	rs112334273	G	A	0.0627459	0.000510705	0.0127415	0.00081369	9.26452e-07	0.53	24.2509
	phylum		rs2009919	T	C	0.0536457	-0.000369911	0.0106294	0.000701524	4.94716e-07	0.6	25.4712
	phylum		rs2273429	A	G	-0.0702112	7.32603e-05	0.0153063	0.00103047	9.26239e-06	0.94	21.0413
	phylum		rs2332027	G	A	-0.0482656	0.00084183	0.0104823	0.000666159	4.04546e-06	0.21	21.2013
	phylum		rs2547978	A	G	0.0465802	-0.0012899	0.0105075	0.000669455	8.56845e-06	0.0539995	19.652
	phylum		rs36111799	C	T	-0.0480708	-0.000310206	0.0105429	0.000676293	5.17441e-06	0.649999	20.7892
	phylum		rs3792064	G	A	0.0897349	0.00127599	0.0182532	0.00119303	6.75498e-07	0.28	24.1682
	phylum		rs3852931	C	T	-0.0482086	0.000198241	0.0105	0.00068492	4.52594e-06	0.77	21.0801
	phylum		rs4750583	A	G	0.0616007	-0.00134136	0.0137936	0.000842963	5.78565e-06	0.11	19.9442
	phylum		rs56199908	T	C	-0.186194	0.00136028	0.041051	0.00144667	8.66656e-06	0.35	20.5724
	phylum		rs6814436	T	C	0.0680205	-0.0011357	0.0150844	0.000963817	6.80463e-06	0.24	20.3341
	phylum		rs6815608	T	C	0.0935765	0.00115577	0.0210869	0.0014646	7.23859e-06	0.43	19.6929
	phylum		rs7247191	T	C	-0.0713033	0.00165695	0.0157424	0.00104255	4.73101e-06	0.11	20.5153
	phylum		rs72738886	T	C	0.0864609	0.000308666	0.0190398	0.00113387	7.67884e-06	0.79	20.6213
	phylum		rs72771021	C	T	-0.141357	-0.000274667	0.0308303	0.00162185	5.12438e-06	0.87	21.0221
	phylum		rs8085381	G	A	0.0647291	-0.00180684	0.0146219	0.000921795	8.67253e-06	0.05	19.597
6	phylum	Lentisphaerae.id.2238	rs1002941	G	A	0.107661	0.000210162	0.0233382	0.00074664	4.3088e-06	0.780001	21.2804
	phylum		rs11770843	C	T	0.111896	-0.000103871	0.0234776	0.000745435	1.13813e-06	0.89	22.7153
	phylum		rs17114848	G	A	0.148972	0.000461908	0.0324162	0.00102928	6.76994e-06	0.649999	21.1196
	phylum		rs2031282	A	G	0.120412	0.000109398	0.0270263	0.000940731	5.86463e-06	0.91	19.8503
	phylum		rs2825714	A	G	-0.138226	0.000112344	0.0289096	0.000940561	1.49772e-06	0.9	22.8611
	phylum		rs60995569	T	G	-0.16062	-0.0022241	0.0336806	0.00120807	9.19393e-06	0.0659994	22.7426
	phylum		rs62570196	C	T	-0.217203	0.000234184	0.0439621	0.00124195	9.64474e-07	0.85	24.4104
	phylum		rs72640280	A	G	0.220185	-0.000825176	0.0485947	0.00143345	5.19196e-06	0.56	20.5305
	phylum		rs77599476	A	G	0.229981	-0.00150934	0.0479918	0.00146706	1.90263e-06	0.3	22.9642
7	phylum	Proteobacteria.id.2375	rs10750258	A	C	-0.0491248	-0.000139382	0.010824	0.000681647	8.71899e-06	0.84	20.5979
	phylum		rs11126162	T	C	-0.0770689	0.000830112	0.0187079	0.00130279	9.25979e-06	0.52	16.9711
	phylum		rs11715072	G	A	-0.0519289	0.0027522	0.0115246	0.000745186	6.90409e-06	0.000219999	20.3031
	phylum		rs12150865	C	T	0.0511615	0.00157186	0.0106407	0.000654485	1.54085e-06	0.016	23.1177
	phylum		rs12467198	C	T	0.0498267	-0.000263197	0.011138	0.000703644	6.30669e-06	0.709999	20.013
	phylum		rs2347697	G	T	0.0502281	-0.000148749	0.0108968	0.000698342	4.26914e-06	0.83	21.247
	phylum		rs2532663	G	A	-0.125578	-0.000903389	0.0258034	0.00139962	7.46812e-07	0.52	23.6851
	phylum		rs3890996	T	G	-0.0474614	0.000756999	0.0105645	0.000669141	6.94663e-06	0.26	20.183
	phylum		rs4340090	C	T	-0.0668162	-0.00062565	0.0153387	0.000971088	9.99003e-06	0.52	18.9751
	phylum		rs6707783	C	T	0.0849593	0.000704644	0.0187782	0.00113631	8.08593e-06	0.54	20.4698
	phylum		rs72771021	C	T	0.141726	-0.000274667	0.0309242	0.00162185	7.18097e-06	0.87	21.004
	phylum		rs922773	C	T	-0.0803778	0.000506797	0.0157851	0.000957808	3.67958e-07	0.6	25.9285
8	phylum	Tenericutes.id.3919	rs10108398	G	A	0.0769142	0.00112007	0.0153953	0.000749799	1.09e-06	0.14	24.9596
	phylum		rs11890098	A	G	0.074438	0.00148426	0.0153389	0.000779711	9.56571e-07	0.0569994	23.5507
	phylum		rs12566890	T	G	-0.101147	-0.000778534	0.0230978	0.00125595	3.65095e-06	0.54	19.1763
	phylum		rs17214486	C	A	0.06099	0.000658686	0.0135623	0.000687191	6.60866e-06	0.34	20.2233
	phylum		rs2464826	A	C	0.0944239	0.000158989	0.0211806	0.00103789	8.39505e-06	0.88	19.8741
	phylum		rs28537087	G	A	0.0820873	0.00200311	0.0188312	0.00100342	8.07399e-06	0.0460002	19.0019
	phylum		rs3768491	A	G	-0.0681052	0.00114131	0.0149061	0.000738996	4.23352e-06	0.12	20.8753
	phylum		rs4885016	T	C	-0.0819606	-0.00178028	0.0181628	0.000933642	7.26986e-06	0.0569994	20.3632
	phylum		rs6043847	T	C	-0.114937	0.00131679	0.0248606	0.00139105	4.55476e-06	0.34	21.3746
	phylum		rs72901605	T	C	-0.0841852	0.00238103	0.0178119	0.000847488	3.2579e-06	0.005	22.3383
	phylum		rs74603314	T	C	0.221639	0.000116931	0.0462918	0.00159387	1.55689e-06	0.94	22.9238
	phylum		rs78169027	A	G	-0.108283	0.000951203	0.0237289	0.00114915	5.8761e-06	0.41	20.824
9	phylum	Verrucomicrobia.id.3982	rs11252894	A	C	0.0784055	0.000790282	0.0162769	0.000846368	1.10556e-06	0.35	23.2032
	phylum		rs117107102	A	G	0.204283	-0.00197119	0.0427565	0.00168151	2.67935e-06	0.24	22.8275
	phylum		rs11729256	T	C	0.0696984	-0.00103093	0.0146953	0.00076173	2.23402e-06	0.18	22.495
	phylum		rs12512971	A	C	0.171057	0.000738478	0.0398053	0.00169707	9.81381e-06	0.66	18.4671
	phylum		rs12908520	G	A	0.0594916	0.00141266	0.012823	0.000673029	3.40448e-06	0.0359998	21.5244
	phylum		rs2602429	C	T	0.0764148	-5.58192e-05	0.0153487	0.00081251	8.7104e-07	0.95	24.7864
	phylum		rs3995795	C	T	0.0610914	0.000296054	0.0138592	0.00072542	9.72209e-06	0.68	19.4305
	phylum		rs45598138	C	A	-0.143901	-0.000502402	0.03054	0.00150228	2.19127e-06	0.74	22.202
	phylum		rs61779207	G	A	-0.0755253	-0.00031436	0.0164385	0.000866631	5.27971e-06	0.719999	21.1087
	phylum		rs74542928	T	C	0.115994	0.00126505	0.0231324	0.00111511	4.08375e-07	0.26	25.1439
	phylum		rs76430504	T	C	-0.11753	0.00235629	0.025458	0.00138346	3.4956e-06	0.089	21.3132
	phylum		rs9349825	A	G	-0.0660243	0.00179283	0.0143911	0.000757749	6.27486e-06	0.0179999	21.0483
1	class	Actinobacteria.id.419	rs11655079	T	C	-0.0560674	-0.00199303	0.0124286	0.000738541	5.92512e-06	0.00700003	20.3507
	class		rs11745923	G	T	0.0563759	-0.00105937	0.0115529	0.000678299	1.58131e-06	0.12	23.8124
	class		rs12049045	A	G	0.0510452	-0.0010098	0.0114325	0.000690218	8.62622e-06	0.14	19.9356
	class		rs134366	G	A	0.111877	0.000623842	0.023501	0.00147849	1.50428e-06	0.67	22.6624
	class		rs1376754	G	A	0.0509242	0.00142398	0.0112503	0.000674718	6.71385e-06	0.0350002	20.489
	class		rs1515761	T	C	0.0762317	-0.00126764	0.0169884	0.000959563	4.96362e-06	0.19	20.1357
	class		rs182549	C	T	0.111489	-0.000830895	0.012066	0.000751761	3.79006e-20	0.27	85.3772
	class		rs1961273	C	T	0.0602969	0.000722628	0.0126047	0.000796622	1.75236e-06	0.36	22.8837
	class		rs4945008	A	G	0.0540741	-0.000694515	0.0121393	0.000800411	5.39237e-06	0.39	19.8421
	class		rs6660520	A	G	0.0711483	0.000952948	0.0134495	0.000841994	1.10652e-07	0.26	27.9843
	class		rs72767435	T	C	-0.126352	0.000927868	0.0273626	0.00155721	2.56804e-06	0.55	21.3231
	class		rs7322849	T	C	0.0944467	0.00079272	0.0192976	0.00144558	6.20794e-07	0.58	23.9534
	class		rs80083040	T	G	0.155784	-0.00242016	0.0348017	0.00145542	8.62105e-06	0.0959997	20.0376
	class		rs8047955	A	G	0.0575815	-0.00050764	0.0116762	0.000697328	8.33727e-07	0.47	24.3199
	class		rs857444	C	T	0.0509553	-0.000919187	0.011539	0.000699881	8.92233e-06	0.19	19.5002
	class		rs961091	G	A	0.0501255	-0.000857382	0.011255	0.00067958	8.67593e-06	0.21	19.8348
2	class	Alphaproteobacteria.id.2379	rs140912403	C	T	-0.160677	-0.00151402	0.0317708	0.00140248	6.20363e-07	0.28	25.5772
	class		rs34569731	A	G	0.0705145	-0.000460466	0.0157564	0.000768586	7.37916e-06	0.55	20.0283
	class		rs55876211	C	T	-0.080811	0.000498513	0.0184159	0.000864883	7.53639e-06	0.56	19.2554
	class		rs62285697	C	T	0.0805256	0.000648844	0.0180912	0.00080615	9.75933e-06	0.42	19.8123
	class		rs76784716	A	G	0.133271	0.000643942	0.0267738	0.00132684	5.09141e-07	0.630001	24.7773
	class		rs7960664	G	A	0.0969489	-0.00188546	0.0215149	0.000939688	8.84301e-06	0.0449997	20.3053
	class		rs9813022	A	G	-0.0751277	-0.000517163	0.0153867	0.000729578	1.05333e-06	0.48	23.8403
3	class	Bacilli.id.1673	rs11110282	A	G	-0.101189	0.000183206	0.0217379	0.00136704	4.85442e-06	0.89	21.6688
	class		rs11730038	G	A	-0.0630747	-0.000810951	0.0128717	0.000785244	1.96025e-06	0.3	24.0124
	class		rs12797734	T	C	0.0572158	-0.00113031	0.0126793	0.000772464	7.21166e-06	0.14	20.363
	class		rs13068444	A	G	0.0601035	-0.000512068	0.0136407	0.000878587	9.53048e-06	0.56	19.4144
	class		rs1595463	C	A	0.0476864	-0.000191098	0.0108547	0.000672882	7.9738e-06	0.780001	19.2998
	class		rs28564647	T	G	-0.0613034	-0.000639459	0.0137579	0.000839191	7.81199e-06	0.450001	19.8548
	class		rs2952251	A	G	-0.0598868	-0.00196296	0.0123903	0.000760858	1.07895e-06	0.00990011	23.3615
	class		rs34989881	A	G	0.111056	0.00205553	0.0246039	0.00130423	6.54586e-06	0.12	20.374
	class		rs35344081	G	A	0.0619529	0.000124164	0.0127066	0.00078695	1.01498e-06	0.87	23.7718
	class		rs4028634	T	C	0.0520614	0.00117592	0.0109842	0.000685872	2.2076e-06	0.0860003	22.4646
	class		rs4459992	T	C	0.0535854	-0.000955092	0.0116362	0.000722343	4.29836e-06	0.19	21.2066
	class		rs57872228	C	T	-0.0714773	-0.000189485	0.0146647	0.000926815	9.21977e-07	0.84	23.7569
	class		rs694949	A	G	-0.081146	-0.000275076	0.0180042	0.0010721	7.59585e-06	0.8	20.3135
	class		rs74663707	C	T	0.0979154	0.00124006	0.0224074	0.00123307	8.45686e-06	0.31	19.095
	class		rs7666190	C	A	-0.104044	0.000831132	0.0247934	0.00146648	8.46829e-06	0.57	17.6102
	class		rs77558518	A	G	-0.107255	-0.00215804	0.0222879	0.00129948	1.33772e-06	0.0969996	23.1577
	class		rs78938557	T	C	0.108007	-0.00215622	0.0232858	0.00135851	1.06891e-06	0.11	21.5142
	class		rs9581006	C	T	0.225309	-0.00146468	0.0467697	0.00170789	1.79458e-06	0.39	23.2075
4	class	Bacteroidia.id.912	rs11146701	A	G	0.0473596	-0.000172996	0.010541	0.00067642	7.08228e-06	0.8	20.1861
	class		rs111845179	T	C	0.102648	-0.000915431	0.0213843	0.00144469	9.23988e-07	0.53	23.0415
	class		rs17343978	A	C	-0.0552057	-0.000279115	0.0120278	0.000766906	8.35928e-06	0.719999	21.0668
	class		rs2032750	T	C	-0.0508393	-0.00108192	0.0106807	0.000669271	1.91509e-06	0.11	22.6567
	class		rs4146051	A	G	-0.107377	0.00194536	0.0245661	0.00160246	8.76426e-06	0.22	19.1051
	class		rs4916508	G	A	-0.0466729	-0.000270488	0.0105312	0.000670006	8.47116e-06	0.69	19.6413
	class		rs55773148	G	A	-0.121514	0.000536937	0.0236759	0.00155167	3.89585e-07	0.73	26.3413
	class		rs62531359	T	G	0.0655728	0.0003677	0.0149891	0.000968366	9.08665e-06	0.7	19.1381
	class		rs62575403	C	T	0.140055	-0.000465508	0.0311128	0.00153602	7.06129e-06	0.760001	20.2636
	class		rs72706335	T	C	-0.22241	0.00375379	0.0493458	0.00152714	7.65519e-06	0.0140001	20.3145
	class		rs73975615	G	A	-0.207018	-0.00675826	0.0442633	0.00362977	1.21616e-06	0.0629999	21.874
	class		rs7631304	G	A	-0.0645771	-0.00165618	0.0132957	0.00087726	8.36781e-07	0.0589997	23.5902
	class		rs79585701	A	C	0.0646823	-0.00143767	0.0149628	0.00091853	9.98589e-06	0.12	18.6872
	class		rs929878	C	T	-0.0548532	-0.000296398	0.012153	0.000756946	4.73377e-06	0.7	20.3723
5	class	Betaproteobacteria.id.2867	rs11128180	A	G	0.0592944	-0.000526603	0.0128769	0.000784065	3.67144e-06	0.5	21.2033
	class		rs1511453	A	G	0.0923492	-0.000216905	0.0199158	0.00140855	4.75765e-06	0.88	21.5016
	class		rs1928341	A	G	0.0525581	-0.000518464	0.0110408	0.000674788	2.01529e-06	0.44	22.661
	class		rs2321387	G	A	-0.0494596	0.000347398	0.0109424	0.000673379	5.80036e-06	0.61	20.4304
	class		rs2613606	C	T	-0.0513106	-0.00105906	0.0109091	0.000672445	2.19817e-06	0.12	22.1226
	class		rs320161	A	G	0.0572286	-0.000263447	0.01262	0.000758323	7.33242e-06	0.73	20.5641
	class		rs4033856	C	T	0.0832423	4.90804e-05	0.0167237	0.00103569	5.17166e-07	0.96	24.7756
	class		rs56386628	C	T	-0.0622252	-0.00021592	0.0135688	0.000835049	5.86955e-06	0.8	21.0306
	class		rs6087811	T	G	-0.0978177	-0.00364379	0.0198522	0.00126937	7.44305e-07	0.00409996	24.2783
	class		rs62395635	T	C	0.109741	0.00211975	0.0236	0.0013621	2.94091e-06	0.12	21.6228
	class		rs75242906	C	T	-0.121083	-0.000647228	0.028075	0.00140031	9.27278e-06	0.64	18.6007
	class		rs9964679	A	G	0.052911	-6.13214e-05	0.0114866	0.000734699	4.8458e-06	0.93	21.2183
6	class	Clostridia.id.1859	rs10774377	A	G	0.052659	-0.000416636	0.0113858	0.000727039	3.24401e-06	0.57	21.3902
	class		rs112334273	G	A	0.0641008	0.000510705	0.0127404	0.00081369	3.81407e-07	0.53	25.3141
	class		rs13105690	T	C	-0.0529097	-0.000122185	0.011818	0.000753462	8.7779e-06	0.87	20.044
	class		rs13179700	T	C	0.0511937	0.00130806	0.0109569	0.000702708	3.37083e-06	0.0629999	21.8303
	class		rs1842454	G	A	-0.0547202	-0.000438484	0.0127338	0.000794739	8.72023e-06	0.58	18.4662
	class		rs2273429	A	G	-0.0724037	7.32603e-05	0.0153105	0.00103047	4.52136e-06	0.94	22.3637
	class		rs6797343	G	T	0.0592279	-0.00221	0.0134556	0.000907786	9.35647e-06	0.015	19.3751
	class		rs6814436	T	C	0.0739995	-0.0011357	0.0150815	0.000963817	9.65098e-07	0.24	24.0751
	class		rs6815608	T	C	0.103803	0.00115577	0.0210883	0.0014646	4.01857e-07	0.43	24.2292
	class		rs72738886	T	C	0.086617	0.000308666	0.0190393	0.00113387	8.24241e-06	0.79	20.6969
	class		rs72915163	T	C	-0.0581025	0.00304439	0.0120557	0.000769293	1.34295e-06	7.59994e-05	23.2275
	class		rs76767978	G	A	0.0698882	-0.00115317	0.0156319	0.00104354	8.398e-06	0.27	19.9888
7	class	Coriobacteriia.id.809	rs11073596	T	G	0.0510212	0.00047045	0.0114339	0.000728668	8.14449e-06	0.52	19.9118
	class		rs11250875	T	C	0.06075	-0.000794726	0.0130939	0.000827806	4.82844e-06	0.34	21.5256
	class		rs11656361	A	C	0.0773006	0.0012278	0.017553	0.00105981	8.02017e-06	0.25	19.3939
	class		rs12974142	G	A	0.0789796	-0.00106344	0.0177205	0.00108409	8.51232e-06	0.33	19.8646
	class		rs13307134	C	T	0.0565686	0.00151817	0.0126265	0.000785164	7.79931e-06	0.0530005	20.0718
	class		rs1397793	G	A	-0.0498855	-0.000169233	0.0112446	0.00073027	9.77381e-06	0.82	19.6815
	class		rs1816223	A	G	-0.0586265	-0.000837897	0.0129006	0.000826743	4.84114e-06	0.31	20.6523
	class		rs240104	T	C	-0.0603429	-0.000295048	0.0126849	0.00080602	1.51603e-06	0.709999	22.6296
	class		rs2442778	G	A	-0.116408	-0.00259644	0.0258545	0.00156023	9.02703e-06	0.0959997	20.2719
	class		rs3025411	A	G	0.0926543	0.000125692	0.0209468	0.00124026	8.26912e-06	0.92	19.5657
	class		rs34739816	G	T	0.0965017	0.000317186	0.0207666	0.0012747	3.88358e-06	0.8	21.5943
	class		rs45480394	T	G	-0.0504262	-0.000420201	0.0113307	0.000691648	9.71448e-06	0.54	19.8061
	class		rs4880783	G	T	0.056503	-0.000558824	0.0125055	0.000803305	5.89507e-06	0.49	20.4144
	class		rs67561917	A	G	-0.0714367	-0.00075617	0.0154113	0.000981195	5.39129e-06	0.44	21.4863
	class		rs719099	A	G	0.0778402	3.68374e-05	0.0155815	0.00102278	5.43317e-07	0.97	24.9568
	class		rs7540303	C	T	0.0483227	0.000973575	0.0109062	0.000679849	9.62148e-06	0.15	19.6317
	class		rs7898585	T	C	0.0731501	-0.00208904	0.0164186	0.00110308	5.24671e-06	0.0580003	19.85
	class		rs8010111	G	A	-0.103377	-0.000204296	0.0229286	0.00131523	6.89624e-06	0.88	20.3278
8	class	Deltaproteobacteria.id.3087	rs1035691	A	G	-0.055176	-0.000668505	0.0121602	0.00069538	9.65172e-06	0.34	20.5883
	class		rs112381107	C	T	0.206594	0.00180214	0.0456908	0.00154031	4.63054e-06	0.24	20.4446
	class		rs11599763	T	C	-0.0544219	2.06474e-05	0.0117397	0.000685711	3.94123e-06	0.98	21.49
	class		rs17084793	G	A	-0.0710762	0.00026153	0.015953	0.000910725	5.68634e-06	0.77	19.8501
	class		rs17791387	A	G	-0.0735881	6.92579e-05	0.0154246	0.000866535	1.60223e-06	0.94	22.7607
	class		rs2692012	A	G	0.110335	0.00036533	0.0253336	0.00134933	3.14186e-06	0.79	18.9685
	class		rs2838334	G	A	0.0561722	0.00207498	0.0124124	0.00071705	5.44551e-06	0.00379997	20.4801
	class		rs3935584	C	T	-0.0523485	-0.000302162	0.011566	0.00067287	7.50121e-06	0.649999	20.4851
	class		rs4506934	C	T	-0.0936514	0.000963934	0.02012	0.00109628	3.58887e-06	0.38	21.6656
	class		rs55744759	A	G	-0.0779693	0.000172571	0.0170738	0.00103695	7.3137e-06	0.87	20.8538
	class		rs6058181	C	T	0.0825716	-0.00208282	0.0165958	0.00102704	3.39554e-07	0.0430002	24.755
	class		rs62020470	A	G	-0.0585411	-0.000472446	0.0129358	0.000740799	4.85084e-06	0.52	20.4801
	class		rs9928243	C	A	-0.0538457	0.000443249	0.0117718	0.000678732	5.02081e-06	0.51	20.9227
9	class	Erysipelotrichia.id.2147	rs1074800	A	G	0.0492438	0.00077243	0.010887	0.00070095	6.14583e-06	0.27	20.459
	class		rs10781552	C	T	-0.0552212	-0.00065981	0.0116074	0.00072246	2.33114e-06	0.36	22.6329
	class		rs17530232	A	G	0.10305	0.000585144	0.0224648	0.00133724	2.79123e-06	0.66	21.0423
	class		rs1884466	C	T	-0.0475363	0.000101025	0.0106939	0.00068849	9.52701e-06	0.88	19.7598
	class		rs2300774	G	A	0.0524152	0.000356684	0.0106784	0.000684592	8.95466e-07	0.6	24.0937
	class		rs290833	T	G	-0.0497374	-5.51097e-05	0.0111376	0.000697766	8.029e-06	0.94	19.9425
	class		rs35161940	T	C	-0.0806041	0.000212567	0.0167641	0.00104881	1.8451e-06	0.84	23.1182
	class		rs4078432	C	T	-0.0608929	-0.00200796	0.0133764	0.000870763	4.23104e-06	0.021	20.7232
	class		rs56970041	T	G	0.0724144	-0.000288591	0.0164471	0.00107961	5.40344e-06	0.79	19.3854
	class		rs62504403	C	T	0.0681159	0.00025176	0.0127883	0.000777753	1.12265e-07	0.75	28.3706
	class		rs7234058	T	C	-0.0945759	0.00205515	0.0194091	0.00111072	9.12341e-07	0.064	23.7438
	class		rs7826267	T	G	-0.0839071	0.00124118	0.0199131	0.00133334	9.28449e-06	0.35	17.755
	class		rs8003149	C	T	0.0538798	-0.00116282	0.0116888	0.000744977	4.08475e-06	0.12	21.2477
10	class	Gammaproteobacteria.id.3303	rs11181912	G	A	-0.0579153	-0.000717081	0.0118796	0.000711844	9.94762e-07	0.31	23.7673
	class		rs12404135	A	G	-0.0788843	-0.00230137	0.0172415	0.00100818	8.89485e-06	0.0219999	20.9329
	class		rs2234691	T	C	0.0762905	-0.00104815	0.0171962	0.00103905	8.39264e-06	0.31	19.6823
	class		rs6706173	A	C	0.074251	0.00228933	0.0146392	0.000939241	1.99495e-07	0.015	25.7257
	class		rs75101789	C	T	0.0729012	0.000385316	0.0163003	0.00101053	8.78789e-06	0.7	20.0023
	class		rs79795896	A	G	-0.15921	0.00283498	0.0351373	0.00155655	7.92404e-06	0.0690001	20.5307
	class		rs9494710	C	T	-0.0549673	4.57648e-06	0.0120924	0.000689045	4.54607e-06	0.99	20.6625
11	class	Lentisphaeria.id.2250	rs1002941	G	A	0.105025	0.000210162	0.0233484	0.00074664	8.14836e-06	0.780001	20.2334
	class		rs11770843	C	T	0.109431	-0.000103871	0.0234879	0.000745435	1.90729e-06	0.89	21.7066
	class		rs17114848	G	A	0.152377	0.000461908	0.0324332	0.00102928	4.05865e-06	0.649999	22.0729
	class		rs2031282	A	G	0.122369	0.000109398	0.0270329	0.000940731	4.3826e-06	0.91	20.4905
	class		rs2825714	A	G	-0.13741	0.000112344	0.0289246	0.000940561	1.72211e-06	0.9	22.5685
	class		rs62570196	C	T	-0.21635	0.000234184	0.0439866	0.00124195	1.07926e-06	0.85	24.1922
	class		rs72640280	A	G	0.220207	-0.000825176	0.0486196	0.00143345	5.18035e-06	0.56	20.5134
	class		rs77599476	A	G	0.230292	-0.00150934	0.0480168	0.00146706	1.86133e-06	0.3	23.0022
12	class	Melainabacteria.id.1589	rs10148250	G	A	0.0861928	-0.000197935	0.0193381	0.000671131	8.67135e-06	0.77	19.8662
	class		rs10738747	G	A	0.0814624	0.000112948	0.0184409	0.000668826	9.95804e-06	0.87	19.5141
	class		rs11150282	T	C	0.0989487	0.000156815	0.0196972	0.000718935	6.02892e-07	0.83	25.2356
	class		rs113884518	T	C	-0.205352	0.00143651	0.0454982	0.00143644	8.0567e-06	0.32	20.3708
	class		rs28678345	T	C	0.214848	-0.00099702	0.0470878	0.00154317	6.69088e-06	0.52	20.8184
	class		rs367480	G	A	-0.083758	-0.00120919	0.0185796	0.00067597	8.19925e-06	0.0739997	20.3226
	class		rs4129395	G	A	0.0896187	2.38709e-05	0.0185106	0.000670805	1.48056e-06	0.97	23.44
	class		rs789069	A	C	-0.103539	-0.00112598	0.0234287	0.000888984	6.84635e-06	0.21	19.5305
	class		rs79790072	T	C	0.226722	0.000956802	0.0487841	0.00147902	3.29009e-06	0.52	21.5989
	class		rs9864379	T	C	-0.159735	-0.00105729	0.0292553	0.00107791	5.3606e-08	0.33	29.8118
13	class	Methanobacteria.id.119	rs10202904	T	G	-0.121754	-0.000757012	0.0235357	0.000675019	3.0143e-07	0.26	26.7615
	class		rs10424197	G	A	-0.111274	-0.000236698	0.0247517	0.000706756	9.27887e-06	0.74	20.2106
	class		rs4257531	G	A	0.164498	-0.000984823	0.0364959	0.00100635	7.44344e-06	0.33	20.3158
	class		rs56131665	G	A	0.178661	-0.000814291	0.039298	0.00112282	6.17992e-06	0.47	20.669
	class		rs6508769	T	C	0.153519	-0.00145312	0.0344519	0.000927303	8.22529e-06	0.12	19.8564
	class		rs6776814	T	C	-0.199566	-0.00025305	0.0411825	0.00112347	1.63062e-06	0.82	23.4827
	class		rs73068003	G	T	-0.15814	0.00107257	0.0351803	0.000998179	8.44583e-06	0.28	20.2063
	class		rs73457410	A	G	0.21534	-0.000946762	0.0436695	0.00124341	1.40855e-06	0.450001	24.316
	class		rs75208022	C	T	-0.227245	0.000471891	0.048763	0.00129971	5.92103e-06	0.719999	21.7173
	class		rs894996	C	A	0.216999	0.000245112	0.0449076	0.00125022	1.87557e-06	0.84	23.3495
14	class	Mollicutes.id.3920	rs10108398	G	A	0.0769142	0.00112007	0.0153953	0.000749799	1.09e-06	0.14	24.9596
	class		rs11890098	A	G	0.074438	0.00148426	0.0153389	0.000779711	9.56571e-07	0.0569994	23.5507
	class		rs12566890	T	G	-0.101147	-0.000778534	0.0230978	0.00125595	3.65095e-06	0.54	19.1763
	class		rs17214486	C	A	0.06099	0.000658686	0.0135623	0.000687191	6.60866e-06	0.34	20.2233
	class		rs2464826	A	C	0.0944239	0.000158989	0.0211806	0.00103789	8.39505e-06	0.88	19.8741
	class		rs28537087	G	A	0.0820873	0.00200311	0.0188312	0.00100342	8.07399e-06	0.0460002	19.0019
	class		rs3768491	A	G	-0.0681052	0.00114131	0.0149061	0.000738996	4.23352e-06	0.12	20.8753
	class		rs4885016	T	C	-0.0819606	-0.00178028	0.0181628	0.000933642	7.26986e-06	0.0569994	20.3632
	class		rs6043847	T	C	-0.114937	0.00131679	0.0248606	0.00139105	4.55476e-06	0.34	21.3746
	class		rs72901605	T	C	-0.0841852	0.00238103	0.0178119	0.000847488	3.2579e-06	0.005	22.3383
	class		rs74603314	T	C	0.221639	0.000116931	0.0462918	0.00159387	1.55689e-06	0.94	22.9238
	class		rs78169027	A	G	-0.108283	0.000951203	0.0237289	0.00114915	5.8761e-06	0.41	20.824
15	class	Negativicutes.id.2164	rs1135612	G	A	0.0529785	0.000574663	0.0119177	0.00076409	9.26307e-06	0.450001	19.7614
	class		rs13086907	G	A	0.0625312	0.000101443	0.0131735	0.000809558	1.95488e-06	0.9	22.5315
	class		rs1643968	T	C	-0.0565284	-0.000397063	0.0112298	0.000728682	4.14596e-07	0.59	25.339
	class		rs1649999	A	G	0.0748989	0.000637042	0.0166458	0.00104498	7.5812e-06	0.54	20.2462
	class		rs2834062	A	G	0.0489057	0.00100484	0.0108842	0.00071747	8.4392e-06	0.16	20.1897
	class		rs4463806	T	C	-0.0543966	0.000347061	0.0129365	0.000791407	7.80662e-06	0.66	17.6811
	class		rs4722181	T	G	0.0501306	0.000965218	0.0105798	0.000667206	2.00112e-06	0.15	22.4518
	class		rs60274479	T	C	-0.0659623	-0.000309469	0.0134137	0.000859178	1.1623e-06	0.719999	24.1822
	class		rs61249479	A	C	0.0777075	-0.00229852	0.0168628	0.00117834	2.95471e-06	0.051	21.2357
	class		rs71405394	G	A	-0.114178	0.000144495	0.02405	0.00133025	2.16631e-06	0.91	22.539
	class		rs73232831	G	A	-0.151829	0.001555	0.0314932	0.00143805	1.87452e-06	0.28	23.2421
	class		rs9423647	G	A	0.047817	0.0002292	0.0105282	0.00066749	6.06114e-06	0.73	20.628
16	class	Verrucomicrobiae.id.4029	rs111862613	T	C	0.090699	-0.000920363	0.0196746	0.000900321	3.73846e-06	0.31	21.2517
	class		rs117107102	A	G	0.204683	-0.00197119	0.0431573	0.00168151	2.91821e-06	0.24	22.4934
	class		rs11729256	T	C	0.0749798	-0.00103093	0.0150177	0.00076173	6.7309e-07	0.18	24.9277
	class		rs12908520	G	A	0.0618926	0.00141266	0.0130946	0.000673029	2.17163e-06	0.0359998	22.3404
	class		rs2602429	C	T	0.0746844	-5.58192e-05	0.0156194	0.00081251	2.58297e-06	0.95	22.8628
	class		rs3995795	C	T	0.0641275	0.000296054	0.0140995	0.00072542	5.18557e-06	0.68	20.6863
	class		rs4242783	G	A	0.0689292	0.000979368	0.0147693	0.000759649	2.63612e-06	0.2	21.7815
	class		rs4936098	A	G	0.0648843	0.00121239	0.0135928	0.000692172	1.12221e-06	0.08	22.7856
	class		rs61779207	G	A	-0.0758309	-0.00031436	0.0167762	0.000866631	6.72285e-06	0.719999	20.4318
	class		rs74542928	T	C	0.112164	0.00126505	0.0236422	0.00111511	1.63222e-06	0.26	22.5076
	class		rs9349825	A	G	-0.0704036	0.00179283	0.0147128	0.000757749	2.53687e-06	0.0179999	22.8981
	class		rs941682	G	A	-0.0631436	-0.000632039	0.0143767	0.00074708	9.61003e-06	0.4	19.2902
1	order	Actinomycetales.id.420	rs2889192	G	T	0.0884052	-0.000608105	0.0194997	0.000793337	3.96723e-06	0.44	20.5542
	order		rs34583783	G	T	0.123688	0.00188399	0.0264254	0.00106535	5.53884e-06	0.0769999	21.9084
	order		rs35011108	A	G	0.241546	0.00294635	0.0503803	0.00155857	1.87658e-06	0.0589997	22.9868
	order		rs4073240	G	A	0.074973	0.00123486	0.0164672	0.000684819	5.67895e-06	0.0710003	20.7287
	order		rs58484246	T	C	0.075828	-0.000281176	0.0168997	0.000700159	6.67477e-06	0.69	20.1327
2	order	Bacillales.id.1674	rs10233278	T	C	-0.116319	-0.000592868	0.0248527	0.000678116	3.50803e-06	0.38	21.9054
	order		rs10410917	T	C	0.11471	-0.000245977	0.0250025	0.000675588	5.57348e-06	0.719999	21.0493
	order		rs11034576	A	G	0.205765	0.00151327	0.0453311	0.00126944	8.85974e-06	0.23	20.6039
	order		rs11207728	G	A	-0.14455	0.000502741	0.0316912	0.000824963	5.73457e-06	0.54	20.8047
	order		rs11844714	A	G	-0.143245	0.000724817	0.0320272	0.000878327	5.06212e-06	0.41	20.0043
	order		rs1287018	G	A	0.141125	0.000698733	0.0319309	0.000864147	9.87091e-06	0.42	19.5338
	order		rs4617108	A	G	0.248861	4.10651e-05	0.0525929	0.00140693	1.97506e-06	0.98	22.3903
	order		rs62640857	A	G	0.148238	-0.000414821	0.0326455	0.000871739	4.49259e-06	0.630001	20.6191
	order		rs74420793	A	G	-0.164413	0.000303317	0.0353763	0.000912395	3.07323e-06	0.74	21.5997
3	order	Bacteroidales.id.913	rs11146701	A	G	0.0473596	-0.000172996	0.010541	0.00067642	7.08228e-06	0.8	20.1861
	order		rs111845179	T	C	0.102648	-0.000915431	0.0213843	0.00144469	9.23988e-07	0.53	23.0415
	order		rs17343978	A	C	-0.0552057	-0.000279115	0.0120278	0.000766906	8.35928e-06	0.719999	21.0668
	order		rs2032750	T	C	-0.0508393	-0.00108192	0.0106807	0.000669271	1.91509e-06	0.11	22.6567
	order		rs4146051	A	G	-0.107377	0.00194536	0.0245661	0.00160246	8.76426e-06	0.22	19.1051
	order		rs4916508	G	A	-0.0466729	-0.000270488	0.0105312	0.000670006	8.47116e-06	0.69	19.6413
	order		rs55773148	G	A	-0.121514	0.000536937	0.0236759	0.00155167	3.89585e-07	0.73	26.3413
	order		rs62531359	T	G	0.0655728	0.0003677	0.0149891	0.000968366	9.08665e-06	0.7	19.1381
	order		rs62575403	C	T	0.140055	-0.000465508	0.0311128	0.00153602	7.06129e-06	0.760001	20.2636
	order		rs72706335	T	C	-0.22241	0.00375379	0.0493458	0.00152714	7.65519e-06	0.0140001	20.3145
	order		rs73975615	G	A	-0.207018	-0.00675826	0.0442633	0.00362977	1.21616e-06	0.0629999	21.874
	order		rs7631304	G	A	-0.0645771	-0.00165618	0.0132957	0.00087726	8.36781e-07	0.0589997	23.5902
	order		rs79585701	A	C	0.0646823	-0.00143767	0.0149628	0.00091853	9.98589e-06	0.12	18.6872
	order		rs929878	C	T	-0.0548532	-0.000296398	0.012153	0.000756946	4.73377e-06	0.7	20.3723
4	order	Bifidobacteriales.id.432	rs10831953	G	A	0.0537537	7.75105e-05	0.0123746	0.000697644	9.94742e-06	0.91	18.8693
	order		rs11655079	T	C	-0.0586146	-0.00199303	0.0129952	0.000738541	5.92468e-06	0.00700003	20.3446
	order		rs12446429	T	C	0.0810099	0.000226791	0.019073	0.00110634	8.52886e-06	0.84	18.04
	order		rs13020688	G	A	0.0584045	-0.00095319	0.0122081	0.000689305	1.57375e-06	0.17	22.8872
	order		rs182549	C	T	0.11707	-0.000830895	0.0126703	0.000751761	5.942e-20	0.27	85.3717
	order		rs1961273	C	T	0.0688125	0.000722628	0.0131699	0.000796622	1.69731e-07	0.36	27.3004
	order		rs4957061	T	C	0.0569873	-0.00017196	0.0116907	0.000674374	1.1517e-06	0.8	23.7614
	order		rs540489	T	G	-0.0632518	-0.000205878	0.013817	0.000789464	5.36811e-06	0.79	20.9567
	order		rs55888705	A	G	0.053673	-0.000602179	0.0120586	0.000691164	8.66208e-06	0.38	19.8114
	order		rs6899771	A	G	-0.0914312	0.00232926	0.0202604	0.00118619	7.27995e-06	0.05	20.3655
	order		rs7174549	C	T	0.0551726	-0.000377248	0.0124655	0.000709337	6.8678e-06	0.59	19.5898
	order		rs7322849	T	C	0.110676	0.00079272	0.0200996	0.00144558	1.74032e-08	0.58	30.3202
	order		rs73797465	T	G	-0.0942612	-0.000433955	0.0208421	0.00135697	4.8495e-06	0.75	20.4542
	order		rs7588568	A	C	-0.060716	6.0713e-05	0.0130605	0.000743257	3.73042e-06	0.93	21.6115
	order		rs857444	C	T	0.0553965	-0.000919187	0.0120669	0.000699881	3.82492e-06	0.19	21.0752
5	order	Burkholderiales.id.2874	rs1511453	A	G	0.0910999	-0.000216905	0.0199479	0.00140855	8.00097e-06	0.88	20.8564
	order		rs1928341	A	G	0.0507782	-0.000518464	0.0110587	0.000674788	4.51508e-06	0.44	21.0837
	order		rs2321387	G	A	-0.0508514	0.000347398	0.0109588	0.000673379	3.25787e-06	0.61	21.5319
	order		rs2613606	C	T	-0.0499561	-0.00105906	0.0109264	0.000672445	4.13357e-06	0.12	20.9038
	order		rs4033856	C	T	0.0833446	4.90804e-05	0.0167489	0.00103569	5.66823e-07	0.96	24.7618
	order		rs6087811	T	G	-0.101587	-0.00364379	0.0198817	0.00126937	2.88374e-07	0.00409996	26.1077
	order		rs62191117	A	G	0.0679995	0.00106184	0.0132471	0.000821763	2.79099e-07	0.2	26.3495
	order		rs62395635	T	C	0.109911	0.00211975	0.0236375	0.0013621	2.90228e-06	0.12	21.6212
	order		rs75242906	C	T	-0.120974	-0.000647228	0.0281273	0.00140031	9.74519e-06	0.64	18.4983
	order		rs7638039	T	C	0.0580987	-0.000703825	0.012673	0.00077523	4.83593e-06	0.36	21.017
	order		rs9964679	A	G	0.052509	-6.13214e-05	0.011504	0.000734699	6.05981e-06	0.93	20.834
6	order	Clostridiales.id.1863	rs10774377	A	G	0.0523003	-0.000416636	0.0113859	0.000727039	3.80899e-06	0.57	21.0995
	order		rs112334273	G	A	0.0639383	0.000510705	0.0127404	0.00081369	4.07257e-07	0.53	25.1857
	order		rs13105690	T	C	-0.0527441	-0.000122185	0.011818	0.000753462	9.36806e-06	0.87	19.9186
	order		rs13179700	T	C	0.0510953	0.00130806	0.0109569	0.000702708	3.52111e-06	0.0629999	21.7464
	order		rs1842454	G	A	-0.0543676	-0.000438484	0.012734	0.000794739	9.91744e-06	0.58	18.2285
	order		rs2273429	A	G	-0.0726191	7.32603e-05	0.0153105	0.00103047	4.16871e-06	0.94	22.4969
	order		rs290772	G	A	0.084254	0.00104383	0.0196297	0.00125358	9.99759e-06	0.41	18.4227
	order		rs6442336	C	T	-0.0547729	0.000709228	0.0124169	0.000798954	9.62568e-06	0.37	19.4582
	order		rs6814436	T	C	0.0741858	-0.0011357	0.0150814	0.000963817	9.06288e-07	0.24	24.1968
	order		rs6815608	T	C	0.104089	0.00115577	0.0210883	0.0014646	3.71989e-07	0.43	24.3628
	order		rs72738886	T	C	0.0865333	0.000308666	0.0190392	0.00113387	8.41577e-06	0.79	20.6571
	order		rs72915163	T	C	-0.0580246	0.00304439	0.0120558	0.000769293	1.39104e-06	7.59994e-05	23.1651
	order		rs76767978	G	A	0.0699806	-0.00115317	0.0156318	0.00104354	8.17561e-06	0.27	20.0417
7	order	Coriobacteriales.id.810	rs11073596	T	G	0.0510212	0.00047045	0.0114339	0.000728668	8.14449e-06	0.52	19.9118
	order		rs11250875	T	C	0.06075	-0.000794726	0.0130939	0.000827806	4.82844e-06	0.34	21.5256
	order		rs11656361	A	C	0.0773006	0.0012278	0.017553	0.00105981	8.02017e-06	0.25	19.3939
	order		rs12974142	G	A	0.0789796	-0.00106344	0.0177205	0.00108409	8.51232e-06	0.33	19.8646
	order		rs13307134	C	T	0.0565686	0.00151817	0.0126265	0.000785164	7.79931e-06	0.0530005	20.0718
	order		rs1397793	G	A	-0.0498855	-0.000169233	0.0112446	0.00073027	9.77381e-06	0.82	19.6815
	order		rs1816223	A	G	-0.0586265	-0.000837897	0.0129006	0.000826743	4.84114e-06	0.31	20.6523
	order		rs240104	T	C	-0.0603429	-0.000295048	0.0126849	0.00080602	1.51603e-06	0.709999	22.6296
	order		rs2442778	G	A	-0.116408	-0.00259644	0.0258545	0.00156023	9.02703e-06	0.0959997	20.2719
	order		rs3025411	A	G	0.0926543	0.000125692	0.0209468	0.00124026	8.26912e-06	0.92	19.5657
	order		rs34739816	G	T	0.0965017	0.000317186	0.0207666	0.0012747	3.88358e-06	0.8	21.5943
	order		rs45480394	T	G	-0.0504262	-0.000420201	0.0113307	0.000691648	9.71448e-06	0.54	19.8061
	order		rs4880783	G	T	0.056503	-0.000558824	0.0125055	0.000803305	5.89507e-06	0.49	20.4144
	order		rs67561917	A	G	-0.0714367	-0.00075617	0.0154113	0.000981195	5.39129e-06	0.44	21.4863
	order		rs719099	A	G	0.0778402	3.68374e-05	0.0155815	0.00102278	5.43317e-07	0.97	24.9568
	order		rs7540303	C	T	0.0483227	0.000973575	0.0109062	0.000679849	9.62148e-06	0.15	19.6317
	order		rs7898585	T	C	0.0731501	-0.00208904	0.0164186	0.00110308	5.24671e-06	0.0580003	19.85
	order		rs8010111	G	A	-0.103377	-0.000204296	0.0229286	0.00131523	6.89624e-06	0.88	20.3278
8	order	Desulfovibrionales.id.3156	rs112381107	C	T	0.21009	0.00180214	0.0456974	0.00154031	3.21653e-06	0.24	21.1363
	order		rs11599763	T	C	-0.0554862	2.06474e-05	0.0117486	0.000685711	2.60698e-06	0.98	22.3046
	order		rs17791387	A	G	-0.0727501	6.92579e-05	0.0154369	0.000866535	2.25294e-06	0.94	22.2098
	order		rs186073	T	C	0.0529219	0.000156975	0.0118542	0.000688219	8.74432e-06	0.82	19.931
	order		rs2692012	A	G	0.112244	0.00036533	0.0253553	0.00134933	2.27021e-06	0.79	19.5969
	order		rs2838334	G	A	0.0569024	0.00207498	0.0124223	0.00071705	4.16791e-06	0.00379997	20.9824
	order		rs3935584	C	T	-0.0524466	-0.000302162	0.0115749	0.00067287	7.1974e-06	0.649999	20.5306
	order		rs4506934	C	T	-0.0953383	0.000963934	0.0201367	0.00109628	2.42998e-06	0.38	22.416
	order		rs6058181	C	T	0.0836765	-0.00208282	0.0166098	0.00102704	2.5277e-07	0.0430002	25.3792
	order		rs62020470	A	G	-0.0573633	-0.000472446	0.0129462	0.000740799	7.50981e-06	0.52	19.6329
	order		rs72647048	T	C	-0.0772459	0.000170698	0.0170876	0.00103637	9.00294e-06	0.87	20.4355
	order		rs9928243	C	A	-0.0544713	0.000443249	0.0117811	0.000678732	3.96636e-06	0.51	21.3779
9	order	Enterobacteriales.id.3468	rs11026530	T	C	0.0822408	-0.000210531	0.0186379	0.00103811	9.42684e-06	0.84	19.4706
	order		rs2374342	C	A	0.0582927	-0.00133097	0.0126195	0.000695419	4.51618e-06	0.0560003	21.3376
	order		rs35673018	G	A	0.0899642	0.00153095	0.0202934	0.00109073	7.63109e-06	0.16	19.653
	order		rs504442	T	G	0.084159	-0.00069753	0.0189479	0.00104526	5.17092e-06	0.5	19.7279
	order		rs62210023	A	G	0.0606754	-0.000488261	0.0130125	0.000706524	3.13163e-06	0.49	21.7422
	order		rs78143293	A	G	-0.0848521	-0.00169535	0.0170415	0.000923212	1.19564e-06	0.0659994	24.7918
	order		rs79757635	C	A	0.0758597	-0.00112146	0.0171286	0.000961799	9.31857e-06	0.24	19.6146
10	order	Erysipelotrichales.id.2148	rs1074800	A	G	0.0492438	0.00077243	0.010887	0.00070095	6.14583e-06	0.27	20.459
	order		rs10781552	C	T	-0.0552212	-0.00065981	0.0116074	0.00072246	2.33114e-06	0.36	22.6329
	order		rs17530232	A	G	0.10305	0.000585144	0.0224648	0.00133724	2.79123e-06	0.66	21.0423
	order		rs1884466	C	T	-0.0475363	0.000101025	0.0106939	0.00068849	9.52701e-06	0.88	19.7598
	order		rs2300774	G	A	0.0524152	0.000356684	0.0106784	0.000684592	8.95466e-07	0.6	24.0937
	order		rs290833	T	G	-0.0497374	-5.51097e-05	0.0111376	0.000697766	8.029e-06	0.94	19.9425
	order		rs35161940	T	C	-0.0806041	0.000212567	0.0167641	0.00104881	1.8451e-06	0.84	23.1182
	order		rs4078432	C	T	-0.0608929	-0.00200796	0.0133764	0.000870763	4.23104e-06	0.021	20.7232
	order		rs56970041	T	G	0.0724144	-0.000288591	0.0164471	0.00107961	5.40344e-06	0.79	19.3854
	order		rs62504403	C	T	0.0681159	0.00025176	0.0127883	0.000777753	1.12265e-07	0.75	28.3706
	order		rs7234058	T	C	-0.0945759	0.00205515	0.0194091	0.00111072	9.12341e-07	0.064	23.7438
	order		rs7826267	T	G	-0.0839071	0.00124118	0.0199131	0.00133334	9.28449e-06	0.35	17.755
	order		rs8003149	C	T	0.0538798	-0.00116282	0.0116888	0.000744977	4.08475e-06	0.12	21.2477
11	order	Gastranaerophilales.id.1591	rs11150282	T	C	0.098235	0.000156815	0.0197127	0.000718935	7.36053e-07	0.83	24.8337
	order		rs113884518	T	C	-0.20591	0.00143651	0.0455376	0.00143644	7.73987e-06	0.32	20.4463
	order		rs28678345	T	C	0.213083	-0.00099702	0.0471377	0.00154317	8.05953e-06	0.52	20.4344
	order		rs367480	G	A	-0.0841649	-0.00120919	0.0185948	0.00067597	7.52418e-06	0.0739997	20.4871
	order		rs4129395	G	A	0.0904264	2.38709e-05	0.0185253	0.000670805	1.21742e-06	0.97	23.8264
	order		rs789069	A	C	-0.10413	-0.00112598	0.0234459	0.000888984	6.50003e-06	0.21	19.725
	order		rs79790072	T	C	0.226103	0.000956802	0.0488017	0.00147902	3.5381e-06	0.52	21.4655
	order		rs8028558	A	G	0.08346	0.00106147	0.0188504	0.000679581	9.78236e-06	0.12	19.6027
	order		rs9864379	T	C	-0.160521	-0.00105729	0.0292752	0.00107791	4.65873e-08	0.33	30.0653
12	order	Lactobacillales.id.1800	rs11110282	A	G	-0.10239	0.000183206	0.0217849	0.00136704	3.95665e-06	0.89	22.0903
	order		rs11627423	C	A	0.0499263	0.000533234	0.0109744	0.000679794	5.08753e-06	0.43	20.6965
	order		rs11730038	G	A	-0.0605384	-0.000810951	0.0129052	0.000785244	5.09746e-06	0.3	22.0055
	order		rs12797734	T	C	0.0571279	-0.00113031	0.0127113	0.000772464	7.76523e-06	0.14	20.1984
	order		rs1595463	C	A	0.0479749	-0.000191098	0.0108801	0.000672882	7.44354e-06	0.780001	19.4428
	order		rs2370083	G	T	-0.08054	0.00178222	0.0180992	0.00109527	8.33495e-06	0.1	19.8018
	order		rs2952251	A	G	-0.0629317	-0.00196296	0.0124177	0.000760858	3.36461e-07	0.00990011	25.6834
	order		rs34989881	A	G	0.113479	0.00205553	0.0246452	0.00130423	4.09354e-06	0.12	21.2015
	order		rs35344081	G	A	0.0642442	0.000124164	0.0127358	0.00078695	4.16066e-07	0.87	25.4456
	order		rs4028634	T	C	0.0532915	0.00117592	0.01101	0.000685872	1.34806e-06	0.0860003	23.4284
	order		rs57872228	C	T	-0.0688415	-0.000189485	0.0146994	0.000926815	2.58252e-06	0.84	21.9332
	order		rs74663707	C	T	0.0982594	0.00124006	0.0224613	0.00123307	8.39558e-06	0.31	19.1373
	order		rs77558518	A	G	-0.106466	-0.00215804	0.0223484	0.00129948	1.67435e-06	0.0969996	22.695
	order		rs78938557	T	C	0.10553	-0.00215622	0.0233581	0.00135851	2.31087e-06	0.11	20.4117
	order		rs9581006	C	T	0.22583	-0.00146468	0.0469228	0.00170789	1.76596e-06	0.39	23.1629
13	order	Methanobacteriales.id.120	rs10202904	T	G	-0.121754	-0.000757012	0.0235357	0.000675019	3.0143e-07	0.26	26.7615
	order		rs10424197	G	A	-0.111274	-0.000236698	0.0247517	0.000706756	9.27887e-06	0.74	20.2106
	order		rs4257531	G	A	0.164498	-0.000984823	0.0364959	0.00100635	7.44344e-06	0.33	20.3158
	order		rs56131665	G	A	0.178661	-0.000814291	0.039298	0.00112282	6.17992e-06	0.47	20.669
	order		rs6508769	T	C	0.153519	-0.00145312	0.0344519	0.000927303	8.22529e-06	0.12	19.8564
	order		rs6776814	T	C	-0.199566	-0.00025305	0.0411825	0.00112347	1.63062e-06	0.82	23.4827
	order		rs73068003	G	T	-0.15814	0.00107257	0.0351803	0.000998179	8.44583e-06	0.28	20.2063
	order		rs73457410	A	G	0.21534	-0.000946762	0.0436695	0.00124341	1.40855e-06	0.450001	24.316
	order		rs75208022	C	T	-0.227245	0.000471891	0.048763	0.00129971	5.92103e-06	0.719999	21.7173
	order		rs894996	C	A	0.216999	0.000245112	0.0449076	0.00125022	1.87557e-06	0.84	23.3495
14	order	MollicutesRF9.id.11579	rs11779863	G	A	-0.0772768	0.0012339	0.0172171	0.000814139	6.68845e-06	0.13	20.1456
	order		rs12566890	T	G	-0.103134	-0.000778534	0.0241775	0.00125595	8.11201e-06	0.54	18.1961
	order		rs13100746	C	T	0.0638979	-0.00023961	0.0142685	0.000686675	7.28846e-06	0.73	20.0546
	order		rs17235252	T	C	-0.122002	0.000601467	0.0255463	0.00114487	2.15879e-06	0.6	22.8076
	order		rs3932485	C	T	0.0626209	-0.000916015	0.0141623	0.000680934	9.92857e-06	0.18	19.551
	order		rs515984	T	C	-0.0875451	4.22188e-06	0.0190685	0.000903488	6.61366e-06	1	21.078
	order		rs638542	G	A	-0.070592	0.0011597	0.0157049	0.000738864	5.17285e-06	0.12	20.2041
	order		rs74603314	T	C	0.230767	0.000116931	0.0489701	0.00159387	2.27641e-06	0.94	22.2068
	order		rs76373661	G	A	0.0908218	0.00123489	0.0202986	0.000970452	5.15941e-06	0.2	20.0193
	order		rs7706512	G	A	0.0657351	-0.000640951	0.0138979	0.000667064	2.27207e-06	0.34	22.3715
	order		rs7801843	A	G	-0.0869495	-0.00141437	0.0194509	0.00095741	9.46882e-06	0.14	19.9826
	order		rs7853673	G	A	-0.0624389	0.00228776	0.0139833	0.000670185	6.7325e-06	0.00064	19.9386
	order		rs949341	G	A	0.0656602	0.000101948	0.0147216	0.000705666	7.73282e-06	0.89	19.8926
15	order	NB1n.id.3953	rs11251024	G	A	0.104201	0.000368195	0.0206737	0.000704279	6.62801e-07	0.6	25.4043
	order		rs11606187	A	G	-0.154539	0.000788118	0.0326288	0.00112859	3.30586e-06	0.48	22.4324
	order		rs13385922	T	C	0.0929494	0.000271293	0.0201348	0.000684067	3.96829e-06	0.69	21.3107
	order		rs166849	G	A	0.0911053	-8.39473e-05	0.0202239	0.000678355	7.73898e-06	0.9	20.2934
	order		rs2172426	C	T	-0.10212	0.000377835	0.0198947	0.000675609	3.17425e-07	0.58	26.348
	order		rs267959	A	G	0.0988612	0.000917147	0.0209676	0.000717495	2.61993e-06	0.2	22.2308
	order		rs4383094	T	C	0.149188	0.00133744	0.0320662	0.00105213	4.28134e-06	0.2	21.6457
	order		rs60583455	T	C	0.108934	0.000998398	0.021177	0.000693929	2.59578e-07	0.15	26.4604
	order		rs60775321	T	C	-0.0962425	-0.000822641	0.0213842	0.000725559	7.1046e-06	0.26	20.2558
	order		rs72671304	T	C	0.172322	-0.00219895	0.0370028	0.00125079	3.79578e-06	0.0790005	21.6876
	order		rs7911787	G	T	-0.223071	-0.00125112	0.0470232	0.0014802	3.38824e-06	0.4	22.504
	order		rs8126061	T	C	-0.159135	-0.000947716	0.0351904	0.00123305	7.36334e-06	0.44	20.4496
	order		rs9542068	T	C	0.0990709	0.00105135	0.0218149	0.000752568	6.52339e-06	0.16	20.6246
16	order	Pasteurellales.id.3688	rs10965428	C	A	-0.119902	-0.00136305	0.0258219	0.00122444	4.29151e-06	0.27	21.5614
	order		rs111582866	G	A	-0.113957	-0.0013164	0.0256403	0.00108788	7.06627e-06	0.23	19.7532
	order		rs12050685	A	G	-0.0670948	0.00146246	0.015239	0.000679425	9.18513e-06	0.0309999	19.385
	order		rs16970009	A	G	0.187381	-0.00304328	0.0429572	0.00156988	7.31531e-06	0.0530005	19.0275
	order		rs35510	A	G	0.122729	-0.00185368	0.0264958	0.00114316	4.01576e-06	0.1	21.4557
	order		rs4822728	T	C	0.0685479	0.000490725	0.0149032	0.000687168	4.71847e-06	0.48	21.1557
	order		rs6972479	A	G	-0.0781862	0.000180872	0.0175366	0.000794182	7.74817e-06	0.82	19.8779
	order		rs72756943	G	A	0.13988	-0.000275807	0.0303029	0.00123652	3.35218e-06	0.82	21.308
	order		rs73139353	A	C	-0.222573	-0.000430962	0.0484634	0.00161386	8.71314e-06	0.79	21.0919
	order		rs76022354	C	T	0.24289	-0.000170613	0.0500406	0.00162573	1.82858e-06	0.92	23.5599
	order		rs78909003	T	C	-0.241159	-4.98406e-05	0.0498372	0.00149913	2.04893e-06	0.97	23.4154
	order		rs9382510	C	T	-0.0881865	-0.000476863	0.0169965	0.000787319	2.476e-07	0.54	26.9207
	order		rs9895850	T	C	-0.176406	-0.00171629	0.041017	0.00151702	9.08251e-06	0.26	18.497
	order		rs9938097	T	C	-0.0710386	-0.000644723	0.0158024	0.00071493	8.22604e-06	0.37	20.2088
17	order	Rhodospirillales.id.2667	rs1035406	G	A	-0.114725	0.000454635	0.0247994	0.00105216	4.07163e-06	0.67	21.401
	order		rs11591293	G	T	0.0722755	0.00011659	0.0158186	0.000681984	4.68529e-06	0.86	20.876
	order		rs11630875	T	C	0.0945198	0.000326436	0.0202139	0.000874007	3.70379e-06	0.709999	21.8649
	order		rs13336560	C	T	-0.0695313	0.00108643	0.0157065	0.000697944	9.74686e-06	0.12	19.5976
	order		rs1549633	A	C	0.0996735	0.000476296	0.0216667	0.000942836	3.88024e-06	0.61	21.1629
	order		rs3730086	A	G	0.0800354	-0.000270362	0.0178737	0.000790662	7.98252e-06	0.73	20.0509
	order		rs3754624	C	T	0.094128	-0.000273047	0.0198389	0.000857918	2.68367e-06	0.75	22.5114
	order		rs4278423	T	C	0.105215	0.000248638	0.0233778	0.00102062	3.9804e-06	0.81	20.2558
	order		rs55876211	C	T	-0.0865002	0.000498513	0.0195197	0.000864883	7.87313e-06	0.56	19.6377
	order		rs61933850	G	A	0.164663	0.00157103	0.0360285	0.00136356	6.99876e-06	0.25	20.888
	order		rs7001029	C	T	0.120726	0.00010966	0.0260989	0.00114815	2.83071e-06	0.92	21.397
	order		rs76784716	A	G	0.136039	0.000643942	0.0284399	0.00132684	1.31382e-06	0.630001	22.8808
	order		rs77304857	C	A	-0.0997433	-0.000221731	0.0222165	0.000955856	6.02031e-06	0.82	20.1564
	order		rs9813022	A	G	-0.0830795	-0.000517163	0.0162642	0.000729578	3.07213e-07	0.48	26.093
18	order	Selenomonadales.id.2165	rs1135612	G	A	0.0529785	0.000574663	0.0119177	0.00076409	9.26307e-06	0.450001	19.7614
	order		rs13086907	G	A	0.0625312	0.000101443	0.0131735	0.000809558	1.95488e-06	0.9	22.5315
	order		rs1643968	T	C	-0.0565284	-0.000397063	0.0112298	0.000728682	4.14596e-07	0.59	25.339
	order		rs1649999	A	G	0.0748989	0.000637042	0.0166458	0.00104498	7.5812e-06	0.54	20.2462
	order		rs2834062	A	G	0.0489057	0.00100484	0.0108842	0.00071747	8.4392e-06	0.16	20.1897
	order		rs4463806	T	C	-0.0543966	0.000347061	0.0129365	0.000791407	7.80662e-06	0.66	17.6811
	order		rs4722181	T	G	0.0501306	0.000965218	0.0105798	0.000667206	2.00112e-06	0.15	22.4518
	order		rs60274479	T	C	-0.0659623	-0.000309469	0.0134137	0.000859178	1.1623e-06	0.719999	24.1822
	order		rs61249479	A	C	0.0777075	-0.00229852	0.0168628	0.00117834	2.95471e-06	0.051	21.2357
	order		rs71405394	G	A	-0.114178	0.000144495	0.02405	0.00133025	2.16631e-06	0.91	22.539
	order		rs73232831	G	A	-0.151829	0.001555	0.0314932	0.00143805	1.87452e-06	0.28	23.2421
	order		rs9423647	G	A	0.047817	0.0002292	0.0105282	0.00066749	6.06114e-06	0.73	20.628
19	order	Verrucomicrobiales.id.4030	rs111862613	T	C	0.090699	-0.000920363	0.0196746	0.000900321	3.73846e-06	0.31	21.2517
	order		rs117107102	A	G	0.204683	-0.00197119	0.0431573	0.00168151	2.91821e-06	0.24	22.4934
	order		rs11729256	T	C	0.0749798	-0.00103093	0.0150177	0.00076173	6.7309e-07	0.18	24.9277
	order		rs12908520	G	A	0.0618926	0.00141266	0.0130946	0.000673029	2.17163e-06	0.0359998	22.3404
	order		rs2602429	C	T	0.0746844	-5.58192e-05	0.0156194	0.00081251	2.58297e-06	0.95	22.8628
	order		rs3995795	C	T	0.0641275	0.000296054	0.0140995	0.00072542	5.18557e-06	0.68	20.6863
	order		rs4242783	G	A	0.0689292	0.000979368	0.0147693	0.000759649	2.63612e-06	0.2	21.7815
	order		rs4936098	A	G	0.0648843	0.00121239	0.0135928	0.000692172	1.12221e-06	0.08	22.7856
	order		rs61779207	G	A	-0.0758309	-0.00031436	0.0167762	0.000866631	6.72285e-06	0.719999	20.4318
	order		rs74542928	T	C	0.112164	0.00126505	0.0236422	0.00111511	1.63222e-06	0.26	22.5076
	order		rs9349825	A	G	-0.0704036	0.00179283	0.0147128	0.000757749	2.53687e-06	0.0179999	22.8981
	order		rs941682	G	A	-0.0631436	-0.000632039	0.0143767	0.00074708	9.61003e-06	0.4	19.2902
20	order	Victivallales.id.2254	rs1002941	G	A	0.105025	0.000210162	0.0233484	0.00074664	8.14836e-06	0.780001	20.2334
	order		rs11770843	C	T	0.109431	-0.000103871	0.0234879	0.000745435	1.90729e-06	0.89	21.7066
	order		rs17114848	G	A	0.152377	0.000461908	0.0324332	0.00102928	4.05865e-06	0.649999	22.0729
	order		rs2031282	A	G	0.122369	0.000109398	0.0270329	0.000940731	4.3826e-06	0.91	20.4905
	order		rs2825714	A	G	-0.13741	0.000112344	0.0289246	0.000940561	1.72211e-06	0.9	22.5685
	order		rs62570196	C	T	-0.21635	0.000234184	0.0439866	0.00124195	1.07926e-06	0.85	24.1922
	order		rs72640280	A	G	0.220207	-0.000825176	0.0486196	0.00143345	5.18035e-06	0.56	20.5134
	order		rs77599476	A	G	0.230292	-0.00150934	0.0480168	0.00146706	1.86133e-06	0.3	23.0022
1	family	Acidaminococcaceae.id.2166	rs262812	T	C	-0.065675	0.000339997	0.0142257	0.000758553	3.24906e-06	0.649999	21.3135
	family		rs2933324	A	G	-0.0662557	-0.00125911	0.0140257	0.00074327	2.23676e-06	0.0899995	22.3152
	family		rs45497800	T	C	-0.117863	0.00213207	0.0257351	0.00121618	5.86428e-06	0.08	20.975
	family		rs6589457	A	G	0.165911	7.21629e-05	0.0349516	0.00149458	2.31508e-06	0.96	22.5328
	family		rs6923842	T	C	-0.0796106	-0.000380241	0.0169192	0.000854212	2.21303e-06	0.66	22.1401
	family		rs74540770	G	A	-0.108969	0.00189027	0.0243533	0.00119501	7.08804e-06	0.11	20.0213
	family		rs78702810	T	C	-0.143755	0.001014	0.0323244	0.0016504	9.16468e-06	0.54	19.7782
2	family	Actinomycetaceae.id.421	rs2889192	G	T	0.0887537	-0.000608105	0.0195009	0.000793337	3.64417e-06	0.44	20.7141
	family		rs34583783	G	T	0.123756	0.00188399	0.026427	0.00106535	5.47971e-06	0.0769999	21.9299
	family		rs35011108	A	G	0.241826	0.00294635	0.0503796	0.00155857	1.8267e-06	0.0589997	23.0408
	family		rs4073240	G	A	0.0747546	0.00123486	0.0164684	0.000684819	6.05333e-06	0.0710003	20.6051
	family		rs58484246	T	C	0.0761407	-0.000281176	0.0169007	0.000700159	6.12428e-06	0.69	20.2967
3	family	Alcaligenaceae.id.2875	rs112135816	T	G	-0.0775052	-0.0016823	0.0171554	0.00103038	5.27662e-06	0.1	20.4109
	family		rs1153990	A	G	-0.058727	-0.000182448	0.0128306	0.00078803	5.96787e-06	0.82	20.95
	family		rs147968	C	T	0.0489475	0.00098117	0.0110321	0.00067519	9.12701e-06	0.15	19.6855
	family		rs2040996	T	C	-0.0490922	-0.000864441	0.0110231	0.000674804	7.79918e-06	0.2	19.8342
	family		rs28480294	T	C	-0.0516967	-0.000743506	0.0115503	0.000701023	6.606e-06	0.29	20.0326
	family		rs4033856	C	T	0.081834	4.90804e-05	0.0168931	0.00103569	1.02902e-06	0.96	23.4665
	family		rs62191117	A	G	0.0684302	0.00106184	0.0133636	0.000821763	2.75943e-07	0.2	26.221
	family		rs62395635	T	C	0.110583	0.00211975	0.0238514	0.0013621	3.34696e-06	0.12	21.4955
	family		rs6969323	A	C	-0.0593564	0.00114164	0.0129137	0.000783366	3.88581e-06	0.15	21.127
	family		rs74776516	T	G	-0.0944052	-0.00187561	0.0213287	0.00125574	6.85049e-06	0.14	19.5914
	family		rs7638039	T	C	0.0603335	-0.000703825	0.0127779	0.00077523	2.70479e-06	0.36	22.2946
	family		rs79846372	A	G	0.0882459	0.000784526	0.0198328	0.00128182	6.98601e-06	0.54	19.798
	family		rs9537886	A	C	-0.0570888	0.000349899	0.0110683	0.000669052	2.35108e-07	0.6	26.6038
	family		rs9964679	A	G	0.0537051	-6.13214e-05	0.0116008	0.000734699	4.47389e-06	0.93	21.4316
4	family	Bacteroidaceae.id.917	rs11585893	A	G	-0.0740746	-0.00187757	0.0147633	0.000967055	1.79511e-06	0.0519996	25.175
	family		rs13207588	A	G	-0.059205	0.000668197	0.0131195	0.000817353	7.48504e-06	0.41	20.365
	family		rs1340391	T	C	-0.0592004	0.000217767	0.0132244	0.00083682	6.7301e-06	0.79	20.0399
	family		rs17619981	T	G	0.0880978	-0.00120122	0.0187002	0.00110776	2.68683e-06	0.28	22.1941
	family		rs2023437	T	C	-0.0782325	0.00106948	0.0167634	0.00105474	5.01824e-06	0.31	21.7796
	family		rs66474973	G	T	0.0812515	-0.00158437	0.0164479	0.00103004	6.80966e-07	0.12	24.4029
	family		rs66710942	C	T	0.0488038	-0.000865753	0.0107412	0.000681124	5.86259e-06	0.2	20.6443
	family		rs6795673	C	T	0.0538565	0.000176266	0.0105251	0.000671021	3.37909e-07	0.79	26.1832
	family		rs9507307	C	T	0.0604456	-0.000268195	0.0129128	0.000844284	2.1271e-06	0.75	21.9124
5	family	BacteroidalesS24.7group.id.11173	rs10872669	A	G	-0.123071	-0.000661846	0.0275665	0.00104838	9.4901e-06	0.53	19.9317
	family		rs12748533	G	T	-0.0821108	0.000156896	0.0172701	0.000739692	2.59019e-06	0.83	22.6054
	family		rs17043785	T	C	-0.176187	0.00148879	0.0347133	0.00150918	5.11837e-07	0.32	25.7606
	family		rs61508842	T	C	0.122574	0.00121689	0.0272389	0.00109688	7.82782e-06	0.27	20.2498
	family		rs689695	C	A	0.0814578	2.26668e-05	0.0167057	0.000695195	1.28039e-06	0.97	23.7759
	family		rs7217209	C	T	0.0843019	-0.00123424	0.0187308	0.000904692	8.42937e-06	0.17	20.2564
	family		rs738193	T	C	0.0847328	0.000465605	0.0165856	0.00069165	3.82163e-07	0.5	26.1
	family		rs78609301	A	G	-0.0867065	-0.000174194	0.0195709	0.000834325	7.09297e-06	0.83	19.6283
	family		rs941000	C	T	0.0850266	0.000130176	0.0163382	0.000674446	3.15557e-07	0.85	27.0831
6	family	Bifidobacteriaceae.id.433	rs10831953	G	A	0.0537537	7.75105e-05	0.0123746	0.000697644	9.94742e-06	0.91	18.8693
	family		rs11655079	T	C	-0.0586146	-0.00199303	0.0129952	0.000738541	5.92468e-06	0.00700003	20.3446
	family		rs12446429	T	C	0.0810099	0.000226791	0.019073	0.00110634	8.52886e-06	0.84	18.04
	family		rs13020688	G	A	0.0584045	-0.00095319	0.0122081	0.000689305	1.57375e-06	0.17	22.8872
	family		rs182549	C	T	0.11707	-0.000830895	0.0126703	0.000751761	5.942e-20	0.27	85.3717
	family		rs1961273	C	T	0.0688125	0.000722628	0.0131699	0.000796622	1.69731e-07	0.36	27.3004
	family		rs4957061	T	C	0.0569873	-0.00017196	0.0116907	0.000674374	1.1517e-06	0.8	23.7614
	family		rs540489	T	G	-0.0632518	-0.000205878	0.013817	0.000789464	5.36811e-06	0.79	20.9567
	family		rs55888705	A	G	0.053673	-0.000602179	0.0120586	0.000691164	8.66208e-06	0.38	19.8114
	family		rs6899771	A	G	-0.0914312	0.00232926	0.0202604	0.00118619	7.27995e-06	0.05	20.3655
	family		rs7174549	C	T	0.0551726	-0.000377248	0.0124655	0.000709337	6.8678e-06	0.59	19.5898
	family		rs7322849	T	C	0.110676	0.00079272	0.0200996	0.00144558	1.74032e-08	0.58	30.3202
	family		rs73797465	T	G	-0.0942612	-0.000433955	0.0208421	0.00135697	4.8495e-06	0.75	20.4542
	family		rs7588568	A	C	-0.060716	6.0713e-05	0.0130605	0.000743257	3.73042e-06	0.93	21.6115
	family		rs857444	C	T	0.0553965	-0.000919187	0.0120669	0.000699881	3.82492e-06	0.19	21.0752
7	family	Christensenellaceae.id.1866	rs117186816	G	A	-0.206476	-0.00306033	0.0436362	0.00162909	6.51964e-06	0.0599998	22.3894
	family		rs12380890	A	G	-0.0503972	0.000150513	0.0111047	0.000674289	5.78132e-06	0.82	20.5966
	family		rs12657403	A	G	0.078108	-0.00233609	0.0171887	0.00104101	5.59276e-06	0.025	20.6493
	family		rs4076564	G	A	-0.188623	0.00144197	0.039209	0.00178104	8.06105e-06	0.42	23.1429
	family		rs62573205	G	A	-0.0654804	-0.00095609	0.0133503	0.000839487	1.48853e-06	0.25	24.057
	family		rs7211194	C	T	0.0492094	0.00123046	0.0110916	0.000670598	9.93998e-06	0.0669993	19.6836
	family		rs72706624	G	T	0.0882626	-0.00164738	0.0197575	0.00112484	6.3775e-06	0.14	19.9568
	family		rs77867022	G	T	-0.160443	-0.000720139	0.0379589	0.00173296	8.81983e-06	0.68	17.8656
	family		rs870002	C	T	0.0488951	-0.00147897	0.0109817	0.000672747	6.54323e-06	0.0280001	19.8241
	family		rs892686	A	G	0.0506107	-0.00131434	0.0109651	0.000671681	4.12367e-06	0.05	21.3041
	family		rs9608766	T	C	-0.0682134	0.000580571	0.01496	0.000891786	3.33084e-06	0.52	20.7911
8	family	Clostridiaceae1.id.1869	rs10875374	C	T	-0.0536759	0.000363773	0.0119436	0.000668696	8.09821e-06	0.59	20.1971
	family		rs12186080	G	A	0.0748236	-0.000407907	0.016246	0.000898179	5.33957e-06	0.649999	21.2122
	family		rs12341505	G	A	0.0814503	-7.22937e-05	0.0179338	0.000960659	4.54486e-06	0.94	20.6272
	family		rs2795528	G	A	-0.180969	-0.00104427	0.0390911	0.00143155	3.80626e-06	0.47	21.4315
	family		rs2817172	C	T	0.0563367	-0.00078581	0.012392	0.000692108	5.27026e-06	0.26	20.668
	family		rs4723021	T	C	-0.106376	0.00295831	0.0241944	0.00139488	7.42147e-06	0.0340001	19.3313
	family		rs550843	T	C	-0.0734787	-0.000829839	0.0168383	0.00102314	7.09119e-06	0.42	19.0425
	family		rs56188186	A	G	0.0967774	-0.000420211	0.0217471	0.00119042	8.24444e-06	0.719999	19.8036
	family		rs62397761	A	G	0.0615805	0.00085467	0.0136198	0.000752946	9.07706e-06	0.26	20.443
	family		rs881532	A	G	-0.0533035	0.00167199	0.0119011	0.000666152	7.89662e-06	0.012	20.0604
9	family	ClostridialesvadinBB60group.id.11286	rs10517600	T	G	0.0626993	0.000556749	0.0139364	0.000667103	6.82768e-06	0.4	20.2406
	family		rs10904722	C	T	-0.0672314	6.14421e-05	0.0147123	0.000716314	5.04837e-06	0.93	20.8825
	family		rs118104867	C	T	0.214464	-0.00108933	0.0455098	0.00152926	3.43598e-06	0.48	22.2075
	family		rs13409132	A	G	-0.165419	0.000841681	0.0352154	0.00147921	4.37231e-06	0.57	22.0649
	family		rs17121075	G	A	0.0769254	0.000325102	0.0172234	0.00086369	7.91417e-06	0.709999	19.9482
	family		rs2191834	G	T	0.0746375	-0.00177235	0.0159136	0.000763973	2.50195e-06	0.02	21.9977
	family		rs28691777	C	T	0.137134	-0.00140512	0.0266996	0.0013447	6.95697e-07	0.3	26.3802
	family		rs34088226	A	G	-0.117807	0.000587516	0.026924	0.00132623	7.66216e-06	0.66	19.1454
	family		rs55682560	C	T	-0.131519	-0.000491678	0.0261319	0.00124705	4.97034e-07	0.69	25.3302
	family		rs6588624	G	A	-0.0662317	0.000772455	0.0138147	0.000670082	1.79287e-06	0.25	22.9853
	family		rs66714985	A	C	0.116908	-0.000456042	0.0252447	0.00129573	4.85334e-06	0.719999	21.446
	family		rs7226487	A	G	-0.0643682	0.00152393	0.0138701	0.000671654	3.58282e-06	0.0230001	21.5368
	family		rs7538034	T	G	-0.078598	0.000943361	0.0165982	0.000806273	2.36706e-06	0.24	22.4233
	family		rs7725895	A	G	-0.116224	0.00220676	0.0240367	0.00134853	3.94356e-06	0.1	23.3797
	family		rs989682	A	G	0.070194	0.000315619	0.0155364	0.000728047	6.8471e-06	0.66	20.4126
10	family	Coriobacteriaceae.id.811	rs11073596	T	G	0.0510212	0.00047045	0.0114339	0.000728668	8.14449e-06	0.52	19.9118
	family		rs11250875	T	C	0.06075	-0.000794726	0.0130939	0.000827806	4.82844e-06	0.34	21.5256
	family		rs11656361	A	C	0.0773006	0.0012278	0.017553	0.00105981	8.02017e-06	0.25	19.3939
	family		rs12974142	G	A	0.0789796	-0.00106344	0.0177205	0.00108409	8.51232e-06	0.33	19.8646
	family		rs13307134	C	T	0.0565686	0.00151817	0.0126265	0.000785164	7.79931e-06	0.0530005	20.0718
	family		rs1397793	G	A	-0.0498855	-0.000169233	0.0112446	0.00073027	9.77381e-06	0.82	19.6815
	family		rs1816223	A	G	-0.0586265	-0.000837897	0.0129006	0.000826743	4.84114e-06	0.31	20.6523
	family		rs240104	T	C	-0.0603429	-0.000295048	0.0126849	0.00080602	1.51603e-06	0.709999	22.6296
	family		rs2442778	G	A	-0.116408	-0.00259644	0.0258545	0.00156023	9.02703e-06	0.0959997	20.2719
	family		rs3025411	A	G	0.0926543	0.000125692	0.0209468	0.00124026	8.26912e-06	0.92	19.5657
	family		rs34739816	G	T	0.0965017	0.000317186	0.0207666	0.0012747	3.88358e-06	0.8	21.5943
	family		rs45480394	T	G	-0.0504262	-0.000420201	0.0113307	0.000691648	9.71448e-06	0.54	19.8061
	family		rs4880783	G	T	0.056503	-0.000558824	0.0125055	0.000803305	5.89507e-06	0.49	20.4144
	family		rs67561917	A	G	-0.0714367	-0.00075617	0.0154113	0.000981195	5.39129e-06	0.44	21.4863
	family		rs719099	A	G	0.0778402	3.68374e-05	0.0155815	0.00102278	5.43317e-07	0.97	24.9568
	family		rs7540303	C	T	0.0483227	0.000973575	0.0109062	0.000679849	9.62148e-06	0.15	19.6317
	family		rs7898585	T	C	0.0731501	-0.00208904	0.0164186	0.00110308	5.24671e-06	0.0580003	19.85
	family		rs8010111	G	A	-0.103377	-0.000204296	0.0229286	0.00131523	6.89624e-06	0.88	20.3278
11	family	Defluviitaleaceae.id.1924	rs112893842	T	C	0.110761	-0.000140881	0.0232545	0.00101653	2.75032e-06	0.89	22.6862
	family		rs1582238	T	C	0.0801923	-0.000185433	0.0167061	0.000711953	1.692e-06	0.79	23.0417
	family		rs17051335	C	T	-0.134314	0.000256866	0.0292201	0.00131271	4.58117e-06	0.84	21.1288
	family		rs1908593	T	C	0.070223	0.000723707	0.0156601	0.000671914	7.859e-06	0.28	20.1081
	family		rs4344384	G	T	0.0708803	-0.000684093	0.0156121	0.000669432	5.86011e-06	0.31	20.6124
	family		rs4677103	A	G	0.0977203	-0.000132653	0.0197033	0.000868412	9.42189e-07	0.88	24.5976
	family		rs540220	T	C	-0.123954	0.000731693	0.0289814	0.00125108	9.48137e-06	0.56	18.2928
	family		rs55658617	T	C	0.177314	-6.75516e-05	0.0361845	0.00123313	1.40608e-06	0.96	24.0128
	family		rs72731813	C	T	-0.149751	0.000447282	0.0293415	0.00121197	2.75777e-07	0.709999	26.0481
	family		rs9608282	T	G	0.139014	0.00139273	0.0299429	0.00125823	4.60831e-06	0.27	21.554
	family		rs9725395	A	G	-0.138357	0.000263051	0.0295185	0.00123754	3.4137e-06	0.83	21.9691
12	family	Desulfovibrionaceae.id.3169	rs112381107	C	T	0.211435	0.00180214	0.0456962	0.00154031	2.81875e-06	0.24	21.409
	family		rs11599763	T	C	-0.0555931	2.06474e-05	0.0117493	0.000685711	2.49704e-06	0.98	22.3879
	family		rs17791387	A	G	-0.0729251	6.92579e-05	0.0154381	0.000866535	2.09678e-06	0.94	22.3136
	family		rs2692012	A	G	0.114231	0.00036533	0.0253568	0.00134933	1.5639e-06	0.79	20.2944
	family		rs2838334	G	A	0.0571419	0.00207498	0.012423	0.00071705	3.82375e-06	0.00379997	21.1572
	family		rs3935584	C	T	-0.0525838	-0.000302162	0.0115757	0.00067287	6.78137e-06	0.649999	20.6351
	family		rs4506934	C	T	-0.0943381	0.000963934	0.020138	0.00109628	3.16043e-06	0.38	21.9453
	family		rs6058181	C	T	0.0834742	-0.00208282	0.0166111	0.00102704	2.69912e-07	0.0430002	25.2528
	family		rs72647048	T	C	-0.0770089	0.000170698	0.017089	0.00103637	9.60885e-06	0.87	20.307
	family		rs9928243	C	A	-0.0541732	0.000443249	0.0117819	0.000678732	4.48478e-06	0.51	21.1417
13	family	Enterobacteriaceae.id.3469	rs11026530	T	C	0.0822408	-0.000210531	0.0186379	0.00103811	9.42684e-06	0.84	19.4706
	family		rs2374342	C	A	0.0582927	-0.00133097	0.0126195	0.000695419	4.51618e-06	0.0560003	21.3376
	family		rs35673018	G	A	0.0899642	0.00153095	0.0202934	0.00109073	7.63109e-06	0.16	19.653
	family		rs504442	T	G	0.084159	-0.00069753	0.0189479	0.00104526	5.17092e-06	0.5	19.7279
	family		rs62210023	A	G	0.0606754	-0.000488261	0.0130125	0.000706524	3.13163e-06	0.49	21.7422
	family		rs78143293	A	G	-0.0848521	-0.00169535	0.0170415	0.000923212	1.19564e-06	0.0659994	24.7918
	family		rs79757635	C	A	0.0758597	-0.00112146	0.0171286	0.000961799	9.31857e-06	0.24	19.6146
14	family	Erysipelotrichaceae.id.2149	rs1074800	A	G	0.0492438	0.00077243	0.010887	0.00070095	6.14583e-06	0.27	20.459
	family		rs10781552	C	T	-0.0552212	-0.00065981	0.0116074	0.00072246	2.33114e-06	0.36	22.6329
	family		rs17530232	A	G	0.10305	0.000585144	0.0224648	0.00133724	2.79123e-06	0.66	21.0423
	family		rs1884466	C	T	-0.0475363	0.000101025	0.0106939	0.00068849	9.52701e-06	0.88	19.7598
	family		rs2300774	G	A	0.0524152	0.000356684	0.0106784	0.000684592	8.95466e-07	0.6	24.0937
	family		rs290833	T	G	-0.0497374	-5.51097e-05	0.0111376	0.000697766	8.029e-06	0.94	19.9425
	family		rs35161940	T	C	-0.0806041	0.000212567	0.0167641	0.00104881	1.8451e-06	0.84	23.1182
	family		rs4078432	C	T	-0.0608929	-0.00200796	0.0133764	0.000870763	4.23104e-06	0.021	20.7232
	family		rs56970041	T	G	0.0724144	-0.000288591	0.0164471	0.00107961	5.40344e-06	0.79	19.3854
	family		rs62504403	C	T	0.0681159	0.00025176	0.0127883	0.000777753	1.12265e-07	0.75	28.3706
	family		rs7234058	T	C	-0.0945759	0.00205515	0.0194091	0.00111072	9.12341e-07	0.064	23.7438
	family		rs7826267	T	G	-0.0839071	0.00124118	0.0199131	0.00133334	9.28449e-06	0.35	17.755
	family		rs8003149	C	T	0.0538798	-0.00116282	0.0116888	0.000744977	4.08475e-06	0.12	21.2477
15	family	FamilyXI.id.1936	rs10759623	C	T	-0.162115	8.89052e-05	0.032151	0.000869553	5.78312e-07	0.92	25.4247
	family		rs11547158	A	G	-0.177599	-0.000504266	0.0372795	0.000968639	2.70219e-06	0.6	22.6957
	family		rs17379710	T	C	-0.116383	-0.000156874	0.0252125	0.000671719	3.97107e-06	0.82	21.3084
	family		rs2155352	A	G	-0.150538	-0.000306502	0.0302319	0.000811115	6.63432e-07	0.709999	24.7947
	family		rs2156611	T	C	-0.112486	6.20213e-05	0.0251099	0.000670452	9.42661e-06	0.93	20.0683
	family		rs3733511	A	G	0.128253	-0.00187382	0.0274718	0.000728501	3.38554e-06	0.01	21.7954
	family		rs488164	T	G	0.117998	0.0010055	0.025516	0.000682828	4.79785e-06	0.14	21.3856
	family		rs697771	A	G	-0.117677	-0.00010979	0.0251491	0.000677296	3.19372e-06	0.87	21.8947
16	family	FamilyXIII.id.1957	rs10404377	C	A	-0.0503183	-7.16187e-05	0.011165	0.000703531	6.99027e-06	0.92	20.3111
	family		rs118170811	A	G	0.151619	0.000213043	0.0317112	0.00146468	1.80357e-06	0.88	22.8603
	family		rs12904405	A	G	-0.0851896	0.000548689	0.0192688	0.00115828	7.67412e-06	0.64	19.5462
	family		rs1887048	G	A	0.0579979	0.000330421	0.0129602	0.000783779	9.65391e-06	0.67	20.0263
	family		rs3098182	G	T	0.0508511	0.00152996	0.011014	0.000677994	4.04024e-06	0.0239999	21.3161
	family		rs4293737	A	G	-0.112091	-0.00080052	0.0271305	0.00178684	8.38485e-06	0.649999	17.0696
	family		rs482905	G	T	0.0596528	0.00108032	0.012717	0.000769043	3.72345e-06	0.16	22.0035
	family		rs6501525	A	G	0.0561559	-0.000582199	0.0115587	0.000697647	1.23726e-06	0.4	23.6032
	family		rs66753613	G	A	0.0651136	0.000262038	0.0144251	0.000836811	8.08288e-06	0.75	20.3753
	family		rs6797051	C	T	-0.0805984	0.000548867	0.0171364	0.00101558	4.89281e-06	0.59	22.1214
	family		rs7514702	T	C	-0.0663236	0.00114415	0.0141626	0.000872116	3.91642e-06	0.19	21.9307
17	family	Lachnospiraceae.id.1987	rs10402491	C	T	0.0661701	-0.00132129	0.014851	0.00101294	7.58351e-06	0.19	19.8525
	family		rs11139361	T	C	0.0494463	0.00128695	0.0110503	0.000691118	4.26262e-06	0.0629999	20.0224
	family		rs112040820	A	G	0.0549584	-0.000607003	0.0117086	0.000748349	2.41836e-06	0.42	22.0323
	family		rs11841382	G	T	-0.0718128	0.00100232	0.017462	0.00123673	9.57773e-06	0.42	16.9129
	family		rs11979110	T	C	-0.0500924	-0.00247375	0.0105069	0.000665664	1.81843e-06	0.0002	22.7299
	family		rs1205443	A	G	0.0501415	-0.000291941	0.0112157	0.000712305	7.28844e-06	0.68	19.9867
	family		rs12760724	A	C	-0.0484566	0.000670205	0.0107934	0.000684482	7.26734e-06	0.33	20.1553
	family		rs13005175	A	G	0.0993483	0.000145975	0.0218395	0.00137915	8.37071e-06	0.92	20.6936
	family		rs146660815	T	C	-0.215114	0.000184875	0.0476778	0.00166199	6.53238e-06	0.91	20.3566
	family		rs2159863	A	G	-0.0585831	-0.000143144	0.0128742	0.000817251	3.69557e-06	0.86	20.7063
	family		rs2910921	T	C	0.160302	-0.00330645	0.035832	0.00161779	8.41974e-06	0.0409996	20.0141
	family		rs3127230	C	T	-0.0503537	-0.00035826	0.0112201	0.000709455	6.20325e-06	0.61	20.1406
	family		rs35524804	T	C	-0.0607481	-0.000808636	0.0125216	0.0007775	2.44999e-06	0.3	23.5368
	family		rs7359994	T	C	-0.0503142	-0.000172339	0.0112482	0.000695011	5.35899e-06	0.8	20.0086
	family		rs79086868	T	C	0.0776723	-0.00178594	0.0164472	0.00102575	3.01422e-06	0.0819993	22.3022
	family		rs959845	C	T	-0.0493666	0.000813833	0.0107801	0.000691559	5.1695e-06	0.24	20.971
	family		rs9929145	G	A	-0.125721	-0.00253408	0.0245233	0.00140584	2.83594e-07	0.0710003	26.282
18	family	Lactobacillaceae.id.1836	rs11674854	C	T	-0.0830224	-0.00117941	0.0175267	0.000687069	2.59545e-06	0.0860003	22.4382
	family		rs1530559	G	A	0.0772453	-0.00194262	0.0176921	0.000673862	9.65254e-06	0.00389996	19.0627
	family		rs16861661	G	A	-0.193287	0.000463263	0.0379293	0.00130293	2.70131e-07	0.719999	25.9691
	family		rs62314653	C	A	0.177082	-0.000962476	0.0392269	0.00149811	6.5919e-06	0.52	20.3789
	family		rs74599091	A	G	0.191613	0.000890212	0.0425039	0.00151952	7.69522e-06	0.56	20.3232
	family		rs768253	T	G	-0.0792344	0.000150451	0.0170604	0.000682765	3.60763e-06	0.83	21.5699
	family		rs77478751	A	G	-0.219178	0.00121607	0.0473566	0.00136166	5.95946e-06	0.37	21.4206
	family		rs820999	T	G	-0.0758291	-0.00106824	0.0170151	0.000674877	8.88562e-06	0.11	19.861
	family		rs921925	A	C	0.0999419	-0.000377608	0.0201687	0.000819809	5.77195e-07	0.649999	24.5549
	family		rs9345899	A	G	-0.124042	0.00153159	0.0278946	0.00106263	9.4459e-06	0.15	19.774
19	family	Methanobacteriaceae.id.121	rs10202904	T	G	-0.121754	-0.000757012	0.0235357	0.000675019	3.0143e-07	0.26	26.7615
	family		rs10424197	G	A	-0.111274	-0.000236698	0.0247517	0.000706756	9.27887e-06	0.74	20.2106
	family		rs4257531	G	A	0.164498	-0.000984823	0.0364959	0.00100635	7.44344e-06	0.33	20.3158
	family		rs56131665	G	A	0.178661	-0.000814291	0.039298	0.00112282	6.17992e-06	0.47	20.669
	family		rs6508769	T	C	0.153519	-0.00145312	0.0344519	0.000927303	8.22529e-06	0.12	19.8564
	family		rs6776814	T	C	-0.199566	-0.00025305	0.0411825	0.00112347	1.63062e-06	0.82	23.4827
	family		rs73068003	G	T	-0.15814	0.00107257	0.0351803	0.000998179	8.44583e-06	0.28	20.2063
	family		rs73457410	A	G	0.21534	-0.000946762	0.0436695	0.00124341	1.40855e-06	0.450001	24.316
	family		rs75208022	C	T	-0.227245	0.000471891	0.048763	0.00129971	5.92103e-06	0.719999	21.7173
	family		rs894996	C	A	0.216999	0.000245112	0.0449076	0.00125022	1.87557e-06	0.84	23.3495
20	family	Oxalobacteraceae.id.2966	rs111966731	T	C	0.204031	0.00113124	0.0445746	0.00139718	4.56318e-06	0.42	20.9516
	family		rs11246212	T	C	0.13607	-0.00255912	0.0291797	0.00100141	4.50836e-06	0.0109999	21.7454
	family		rs12002250	A	C	0.196145	0.00142188	0.044523	0.00144694	5.53202e-06	0.33	19.4083
	family		rs1569853	T	C	-0.140043	0.000524908	0.0281704	0.000923115	7.45179e-07	0.57	24.7136
	family		rs17138946	G	T	-0.189444	0.000986564	0.0430248	0.00143586	8.09008e-06	0.49	19.3876
	family		rs36057338	G	T	0.181604	9.77681e-05	0.0398742	0.00131267	6.25787e-06	0.94	20.7427
	family		rs4428215	G	A	0.12561	-0.000535353	0.0230053	0.000796517	4.87931e-08	0.5	29.8121
	family		rs561239	A	G	0.105525	8.75142e-05	0.0236769	0.000782288	7.1938e-06	0.91	19.8638
	family		rs6000536	C	T	-0.118383	-0.00238539	0.0241355	0.000834691	7.38718e-07	0.00430002	24.0583
	family		rs62435498	C	A	0.181521	-0.00075211	0.0400608	0.00137552	7.45831e-06	0.58	20.5312
	family		rs736744	C	T	0.105642	-0.000569498	0.0200648	0.000681519	1.49416e-07	0.4	27.7207
	family		rs7993559	C	A	0.0921059	-0.00066114	0.0201114	0.000685924	5.03729e-06	0.34	20.9745
	family		rs80330081	A	C	-0.18756	0.000278468	0.0423688	0.00137271	6.63998e-06	0.84	19.5969
	family		rs934049	G	A	0.109751	-0.000494616	0.0238636	0.000791147	4.21147e-06	0.53	21.1518
21	family	Pasteurellaceae.id.3689	rs10965428	C	A	-0.119902	-0.00136305	0.0258219	0.00122444	4.29151e-06	0.27	21.5614
	family		rs111582866	G	A	-0.113957	-0.0013164	0.0256403	0.00108788	7.06627e-06	0.23	19.7532
	family		rs12050685	A	G	-0.0670948	0.00146246	0.015239	0.000679425	9.18513e-06	0.0309999	19.385
	family		rs16970009	A	G	0.187381	-0.00304328	0.0429572	0.00156988	7.31531e-06	0.0530005	19.0275
	family		rs35510	A	G	0.122729	-0.00185368	0.0264958	0.00114316	4.01576e-06	0.1	21.4557
	family		rs4822728	T	C	0.0685479	0.000490725	0.0149032	0.000687168	4.71847e-06	0.48	21.1557
	family		rs6972479	A	G	-0.0781862	0.000180872	0.0175366	0.000794182	7.74817e-06	0.82	19.8779
	family		rs72756943	G	A	0.13988	-0.000275807	0.0303029	0.00123652	3.35218e-06	0.82	21.308
	family		rs73139353	A	C	-0.222573	-0.000430962	0.0484634	0.00161386	8.71314e-06	0.79	21.0919
	family		rs76022354	C	T	0.24289	-0.000170613	0.0500406	0.00162573	1.82858e-06	0.92	23.5599
	family		rs78909003	T	C	-0.241159	-4.98406e-05	0.0498372	0.00149913	2.04893e-06	0.97	23.4154
	family		rs9382510	C	T	-0.0881865	-0.000476863	0.0169965	0.000787319	2.476e-07	0.54	26.9207
	family		rs9895850	T	C	-0.176406	-0.00171629	0.041017	0.00151702	9.08251e-06	0.26	18.497
	family		rs9938097	T	C	-0.0710386	-0.000644723	0.0158024	0.00071493	8.22604e-06	0.37	20.2088
22	family	Peptococcaceae.id.2024	rs117452796	A	G	-0.257982	-0.0017348	0.0549569	0.00149043	3.15296e-06	0.24	22.0361
	family		rs11787651	A	G	0.128888	6.67204e-06	0.0288764	0.00131788	8.28975e-06	1	19.9224
	family		rs12144792	C	T	0.064399	0.000755817	0.0141246	0.000679824	5.82242e-06	0.27	20.7878
	family		rs12634826	T	G	-0.0739885	0.000205848	0.0150931	0.000725372	1.01109e-06	0.780001	24.0309
	family		rs12992764	T	G	0.0684213	0.000119291	0.0141137	0.000691896	1.46158e-06	0.86	23.5018
	family		rs150600492	A	C	0.135774	-0.00109089	0.0289757	0.00129756	2.31305e-06	0.4	21.9566
	family		rs35703006	G	T	0.0812655	5.67063e-05	0.0164355	0.00082758	4.94775e-07	0.95	24.4481
	family		rs4990837	A	G	0.0910387	0.00108804	0.0185869	0.000941287	1.74194e-06	0.25	23.9903
	family		rs75430375	C	T	-0.147941	-0.00206299	0.0317498	0.00132699	3.40849e-06	0.12	21.7117
	family		rs75898026	A	G	-0.0821779	0.000901738	0.0173541	0.00085112	2.0221e-06	0.29	22.4235
23	family	Peptostreptococcaceae.id.2042	rs117020988	C	T	0.182411	-0.00105845	0.0372126	0.00151619	1.02794e-06	0.49	24.0282
	family		rs12377846	C	A	-0.252	0.00251159	0.0511627	0.00155606	7.26254e-07	0.11	24.2602
	family		rs12986312	T	G	0.0571818	-0.000265795	0.0125947	0.000725185	5.76718e-06	0.709999	20.6129
	family		rs1467258	G	A	0.072584	0.00205982	0.0162321	0.000939496	7.89804e-06	0.0280001	19.9954
	family		rs1520207	C	T	0.0525658	-0.000673902	0.0112476	0.000675685	3.16548e-06	0.32	21.8417
	family		rs4692811	C	T	0.0642075	-0.000420033	0.0126913	0.000753709	4.21123e-07	0.58	25.5953
	family		rs59865771	C	T	-0.0573764	-5.32579e-05	0.0127192	0.000773197	7.69029e-06	0.95	20.3492
	family		rs59987323	C	T	-0.0537078	-0.000601534	0.011443	0.00072691	2.70082e-06	0.41	22.029
	family		rs61841503	G	A	0.0919658	0.000144534	0.0161331	0.0008898	9.8012e-09	0.87	32.4951
	family		rs6721459	A	G	0.0509823	0.000314659	0.0111975	0.000667344	5.07756e-06	0.64	20.7299
	family		rs76982728	T	C	0.124203	0.000438816	0.0266923	0.00145277	3.24058e-06	0.760001	21.6516
	family		rs77540684	T	G	0.106725	-0.000386539	0.0245638	0.00146565	8.13712e-06	0.79	18.8775
	family		rs9573937	A	G	-0.0693637	-0.00118878	0.0142907	0.000832434	1.70589e-06	0.15	23.5589
24	family	Porphyromonadaceae.id.943	rs10762312	G	A	-0.052368	0.00027256	0.0118814	0.000767257	8.70354e-06	0.719999	19.4265
	family		rs10858364	G	T	0.055316	0.000563949	0.012085	0.000812568	4.31063e-06	0.49	20.9512
	family		rs12486680	A	C	0.0984639	-0.000811024	0.0218573	0.00144852	4.29086e-06	0.58	20.2937
	family		rs17065783	A	G	-0.059133	-0.000851232	0.0122235	0.000777697	1.79351e-06	0.27	23.4028
	family		rs1980561	A	G	-0.0485289	-0.00208779	0.0109284	0.000691969	8.94542e-06	0.00259998	19.7192
	family		rs35233670	T	C	-0.0473576	0.000161152	0.010602	0.000673092	7.90987e-06	0.81	19.9529
	family		rs35961441	A	C	0.0915257	4.29258e-05	0.0207306	0.00120414	8.37393e-06	0.97	19.4923
	family		rs6953849	A	G	0.0718149	-0.000600156	0.0150724	0.000944614	2.4448e-06	0.53	22.7019
	family		rs7330827	T	C	-0.103842	-0.000861744	0.0237355	0.00128652	8.04891e-06	0.5	19.1403
	family		rs864093	A	C	-0.0527939	-0.000792652	0.0117499	0.000739287	9.598e-06	0.28	20.1882
25	family	Prevotellaceae.id.960	rs12057990	C	T	0.0589878	0.000131356	0.0132268	0.000762225	8.9748e-06	0.86	19.889
	family		rs12118202	T	C	-0.0751986	0.00181143	0.0147265	0.000817898	5.54234e-07	0.0269998	26.0747
	family		rs13069367	A	C	-0.0539768	0.000390897	0.0119687	0.000700792	7.39489e-06	0.58	20.3384
	family		rs148376875	T	G	0.084515	-5.31368e-05	0.0179163	0.00101973	2.08029e-06	0.96	22.2521
	family		rs2206482	T	G	-0.0569105	-0.000319371	0.0117486	0.000671031	1.30377e-06	0.630001	23.4644
	family		rs2278540	G	A	0.0554249	0.000335392	0.0123265	0.000706887	8.43592e-06	0.64	20.2177
	family		rs34660375	A	G	-0.0805894	-0.00250068	0.0178291	0.00101972	7.40327e-06	0.0140001	20.4313
	family		rs3758087	T	C	0.0564199	-0.000722573	0.0124655	0.000707328	8.60581e-06	0.31	20.4854
	family		rs3860225	A	G	0.083936	-0.000527657	0.0167936	0.000966217	5.49682e-07	0.58	24.9809
	family		rs4493272	T	C	-0.0604992	0.000553862	0.0118027	0.000680806	3.02312e-07	0.42	26.2745
	family		rs4685827	T	C	-0.0679529	0.00172879	0.0145407	0.000822263	2.77192e-06	0.0359998	21.8396
	family		rs7252711	A	G	-0.0740876	0.00155545	0.0161926	0.000990478	5.56586e-06	0.12	20.9343
	family		rs7975087	C	A	-0.0601448	0.000998494	0.0135454	0.000774986	7.59459e-06	0.2	19.7157
	family		rs912860	G	A	-0.229046	-0.000945435	0.0483124	0.00208089	9.2992e-07	0.649999	22.4765
	family		rs9586501	G	A	0.0592681	0.000439354	0.0127329	0.000722843	2.58988e-06	0.54	21.6663
	family		rs9958960	G	A	-0.0914807	-0.000637446	0.0173611	0.000956849	1.06324e-07	0.51	27.7653
26	family	Rhodospirillaceae.id.2717	rs1035406	G	A	-0.11354	0.000454635	0.0250863	0.00105216	5.84451e-06	0.67	20.4845
	family		rs11591293	G	T	0.0743184	0.00011659	0.0158724	0.000681984	2.67148e-06	0.86	21.9233
	family		rs13336560	C	T	-0.0701719	0.00108643	0.0158061	0.000697944	9.17333e-06	0.12	19.7095
	family		rs1549633	A	C	0.0999312	0.000476296	0.0218634	0.000942836	4.70392e-06	0.61	20.8914
	family		rs1923415	A	G	-0.0999238	-0.0007721	0.0227326	0.00101136	9.63701e-06	0.450001	19.3215
	family		rs3754624	C	T	0.0971389	-0.000273047	0.0200064	0.000857918	1.7148e-06	0.75	23.5748
	family		rs4278423	T	C	0.107529	0.000248638	0.0235725	0.00102062	3.12021e-06	0.81	20.8086
	family		rs55876211	C	T	-0.0911851	0.000498513	0.0196395	0.000864883	2.86679e-06	0.56	21.5569
	family		rs61933850	G	A	0.164808	0.00157103	0.0360647	0.00136356	7.22582e-06	0.25	20.8831
	family		rs6679026	T	C	0.111984	-0.00101036	0.0251088	0.00108579	9.94679e-06	0.35	19.8911
	family		rs7001029	C	T	0.117366	0.00010966	0.0261324	0.00114815	5.3475e-06	0.92	20.1708
	family		rs72714493	A	G	0.0816858	0.000401242	0.0180791	0.000769552	7.34924e-06	0.6	20.4145
	family		rs74354280	C	T	-0.0911896	0.00045562	0.0204907	0.000888654	6.67295e-06	0.61	19.8051
	family		rs76784716	A	G	0.136049	0.000643942	0.0285767	0.00132684	1.48988e-06	0.630001	22.6656
	family		rs9813022	A	G	-0.0842444	-0.000517163	0.0163583	0.000729578	2.53124e-07	0.48	26.5219
27	family	Rikenellaceae.id.967	rs10217435	C	T	-0.0883756	0.0015759	0.0197506	0.00135113	6.5076e-06	0.24	20.0218
	family		rs10832801	A	C	-0.0534763	-0.000382361	0.0122666	0.000753284	7.50417e-06	0.61	19.0052
	family		rs1939881	G	A	-0.105589	-0.00114534	0.0206213	0.00140541	5.64373e-07	0.42	26.2187
	family		rs2447496	G	A	-0.0549203	-0.000143419	0.0121904	0.000780225	6.0861e-06	0.85	20.2968
	family		rs2833282	G	A	0.0711137	-1.35263e-05	0.0156966	0.00101689	4.31106e-06	0.99	20.5256
	family		rs35909684	A	C	-0.0850181	0.000243498	0.0191539	0.0011731	7.09826e-06	0.84	19.7019
	family		rs36021379	A	G	-0.0656005	-0.00172351	0.0144903	0.000892094	7.1952e-06	0.0530005	20.4956
	family		rs4264350	T	C	-0.0526393	0.000330601	0.0108555	0.000677306	1.34832e-06	0.630001	23.5137
	family		rs59663348	G	A	0.0570915	0.000558638	0.0125048	0.000829208	6.12244e-06	0.5	20.8446
	family		rs62532512	C	A	-0.0504257	0.000412896	0.0107399	0.000675212	2.76426e-06	0.54	22.0445
	family		rs6744030	C	T	0.0696747	0.00025268	0.0157103	0.00099941	9.31514e-06	0.8	19.6689
	family		rs67705352	T	G	-0.0549688	0.00026363	0.0110534	0.000693285	6.57556e-07	0.7	24.731
	family		rs6837275	A	G	0.0570355	0.000317018	0.011887	0.000746465	1.447e-06	0.67	23.0222
	family		rs7242694	C	T	-0.0618674	0.000575458	0.0134882	0.000850055	5.80709e-06	0.5	21.0385
	family		rs74474130	T	G	0.137747	-0.000545319	0.0295688	0.00139332	3.61378e-06	0.7	21.702
	family		rs77885767	C	T	-0.156209	-0.000718947	0.0336482	0.00155189	2.84694e-06	0.64	21.5521
	family		rs7832304	T	G	-0.0724262	0.00109884	0.016063	0.00102837	8.70919e-06	0.29	20.33
	family		rs8130320	A	G	-0.048924	0.00119932	0.0106843	0.000671308	4.72745e-06	0.0739997	20.9676
	family		rs9389714	C	T	-0.0636841	0.000612539	0.0143416	0.00092577	8.79066e-06	0.51	19.7183
	family		rs9578457	G	A	-0.141478	-0.00129236	0.0315848	0.00147492	3.99449e-06	0.38	20.0643
	family		rs9603208	G	T	0.0821173	0.00118946	0.0159596	0.00107765	1.91801e-07	0.27	26.4745
28	family	Ruminococcaceae.id.2050	rs10093275	C	T	0.0534595	-0.00141958	0.011677	0.000733161	5.35228e-06	0.0530005	20.9599
	family		rs10166469	T	C	-0.053336	-0.000250207	0.0120209	0.000767075	8.5216e-06	0.74	19.6864
	family		rs1158100	A	G	-0.0490539	-0.000115858	0.0109865	0.000690901	8.60858e-06	0.87	19.9356
	family		rs1612733	T	C	0.108708	0.000683928	0.0238006	0.00146752	4.22436e-06	0.64	20.8617
	family		rs17376049	T	C	0.0848534	-0.000526832	0.0172114	0.00105471	7.29619e-07	0.62	24.3056
	family		rs2113833	T	C	0.169146	0.000655786	0.0355009	0.00165461	1.14466e-06	0.69	22.701
	family		rs3009418	C	A	0.0927607	-0.000144322	0.0210123	0.00124712	8.69024e-06	0.91	19.4886
	family		rs55793120	T	C	0.13822	-0.000469428	0.0266152	0.00147465	1.44338e-07	0.75	26.9701
	family		rs56199908	T	C	-0.199327	0.00136028	0.0410444	0.00144667	1.66414e-06	0.35	23.5843
	family		rs76724913	T	G	0.0901053	-0.000878047	0.0203104	0.00135364	9.60494e-06	0.52	19.6817
29	family	Streptococcaceae.id.1850	rs10028567	C	T	-0.0934027	0.0021909	0.0190343	0.00115349	3.72497e-06	0.0580003	24.0792
	family		rs11110281	T	C	-0.130554	0.000176318	0.0225943	0.00137038	1.40137e-08	0.9	33.3874
	family		rs16950051	A	G	0.107008	0.000317518	0.0236973	0.00136281	5.33808e-06	0.82	20.3907
	family		rs2370083	G	T	-0.0842751	0.00178222	0.0184509	0.00109527	4.25666e-06	0.1	20.8623
	family		rs28718126	A	G	0.109069	-0.000479098	0.0246868	0.00141482	9.41035e-06	0.73	19.5198
	family		rs2952251	A	G	-0.0639298	-0.00196296	0.0126525	0.000760858	3.72237e-07	0.00990011	25.5303
	family		rs35344081	G	A	0.0609349	0.000124164	0.0129703	0.00078695	2.63845e-06	0.87	22.0714
	family		rs4968759	A	G	-0.0544035	-0.000425447	0.0111271	0.00067233	8.91881e-07	0.53	23.9049
	family		rs57646748	G	A	-0.088021	0.00120339	0.019876	0.00129932	7.88359e-06	0.35	19.6117
	family		rs6806351	T	C	-0.0619209	0.00181564	0.0135744	0.000791481	6.93793e-06	0.0219999	20.8082
	family		rs72739637	A	G	0.0927983	0.00101905	0.0192021	0.00105687	1.82163e-06	0.33	23.3552
	family		rs77558518	A	G	-0.104239	-0.00215804	0.022806	0.00129948	3.72194e-06	0.0969996	20.891
	family		rs77968078	G	A	-0.0993013	0.000208153	0.0224788	0.00139141	7.9334e-06	0.88	19.5149
	family		rs7916711	A	G	0.0959639	-0.00289322	0.021545	0.0014294	6.32732e-06	0.0430002	19.8391
	family		rs957755	T	G	-0.0642449	0.00130849	0.0142702	0.00086334	7.4151e-06	0.13	20.2682
	family		rs9903102	C	A	-0.0693015	-0.00124631	0.0154096	0.000954973	4.91806e-06	0.19	20.2256
30	family	unknownfamily.id.1000001214	rs11150282	T	C	0.098235	0.000156815	0.0197127	0.000718935	7.36053e-07	0.83	24.8337
	family		rs113884518	T	C	-0.20591	0.00143651	0.0455376	0.00143644	7.73987e-06	0.32	20.4463
	family		rs28678345	T	C	0.213083	-0.00099702	0.0471377	0.00154317	8.05953e-06	0.52	20.4344
	family		rs367480	G	A	-0.0841649	-0.00120919	0.0185948	0.00067597	7.52418e-06	0.0739997	20.4871
	family		rs4129395	G	A	0.0904264	2.38709e-05	0.0185253	0.000670805	1.21742e-06	0.97	23.8264
	family		rs789069	A	C	-0.10413	-0.00112598	0.0234459	0.000888984	6.50003e-06	0.21	19.725
	family		rs79790072	T	C	0.226103	0.000956802	0.0488017	0.00147902	3.5381e-06	0.52	21.4655
	family		rs8028558	A	G	0.08346	0.00106147	0.0188504	0.000679581	9.78236e-06	0.12	19.6027
	family		rs9864379	T	C	-0.160521	-0.00105729	0.0292752	0.00107791	4.65873e-08	0.33	30.0653
31	family	unknownfamily.id.1000005471	rs11779863	G	A	-0.0772768	0.0012339	0.0172171	0.000814139	6.68845e-06	0.13	20.1456
	family		rs12566890	T	G	-0.103134	-0.000778534	0.0241775	0.00125595	8.11201e-06	0.54	18.1961
	family		rs13100746	C	T	0.0638979	-0.00023961	0.0142685	0.000686675	7.28846e-06	0.73	20.0546
	family		rs17235252	T	C	-0.122002	0.000601467	0.0255463	0.00114487	2.15879e-06	0.6	22.8076
	family		rs3932485	C	T	0.0626209	-0.000916015	0.0141623	0.000680934	9.92857e-06	0.18	19.551
	family		rs515984	T	C	-0.0875451	4.22188e-06	0.0190685	0.000903488	6.61366e-06	1	21.078
	family		rs638542	G	A	-0.070592	0.0011597	0.0157049	0.000738864	5.17285e-06	0.12	20.2041
	family		rs74603314	T	C	0.230767	0.000116931	0.0489701	0.00159387	2.27641e-06	0.94	22.2068
	family		rs76373661	G	A	0.0908218	0.00123489	0.0202986	0.000970452	5.15941e-06	0.2	20.0193
	family		rs7706512	G	A	0.0657351	-0.000640951	0.0138979	0.000667064	2.27207e-06	0.34	22.3715
	family		rs7801843	A	G	-0.0869495	-0.00141437	0.0194509	0.00095741	9.46882e-06	0.14	19.9826
	family		rs7853673	G	A	-0.0624389	0.00228776	0.0139833	0.000670185	6.7325e-06	0.00064	19.9386
	family		rs949341	G	A	0.0656602	0.000101948	0.0147216	0.000705666	7.73282e-06	0.89	19.8926
32	family	unknownfamily.id.1000006161	rs11251024	G	A	0.104201	0.000368195	0.0206737	0.000704279	6.62801e-07	0.6	25.4043
	family		rs11606187	A	G	-0.154539	0.000788118	0.0326288	0.00112859	3.30586e-06	0.48	22.4324
	family		rs13385922	T	C	0.0929494	0.000271293	0.0201348	0.000684067	3.96829e-06	0.69	21.3107
	family		rs166849	G	A	0.0911053	-8.39473e-05	0.0202239	0.000678355	7.73898e-06	0.9	20.2934
	family		rs2172426	C	T	-0.10212	0.000377835	0.0198947	0.000675609	3.17425e-07	0.58	26.348
	family		rs267959	A	G	0.0988612	0.000917147	0.0209676	0.000717495	2.61993e-06	0.2	22.2308
	family		rs4383094	T	C	0.149188	0.00133744	0.0320662	0.00105213	4.28134e-06	0.2	21.6457
	family		rs60583455	T	C	0.108934	0.000998398	0.021177	0.000693929	2.59578e-07	0.15	26.4604
	family		rs60775321	T	C	-0.0962425	-0.000822641	0.0213842	0.000725559	7.1046e-06	0.26	20.2558
	family		rs72671304	T	C	0.172322	-0.00219895	0.0370028	0.00125079	3.79578e-06	0.0790005	21.6876
	family		rs7911787	G	T	-0.223071	-0.00125112	0.0470232	0.0014802	3.38824e-06	0.4	22.504
	family		rs8126061	T	C	-0.159135	-0.000947716	0.0351904	0.00123305	7.36334e-06	0.44	20.4496
	family		rs9542068	T	C	0.0990709	0.00105135	0.0218149	0.000752568	6.52339e-06	0.16	20.6246
33	family	Veillonellaceae.id.2172	rs111810795	C	T	-0.0867108	-0.00267413	0.0180573	0.00107763	1.72927e-06	0.0129999	23.0589
	family		rs114889439	A	G	-0.253809	-0.000399753	0.0539169	0.00175943	6.19028e-06	0.82	22.1597
	family		rs11700976	C	A	0.0503337	-0.000467778	0.0113763	0.000670154	9.25376e-06	0.49	19.5756
	family		rs12186441	G	A	0.208096	0.00229905	0.0453999	0.00151662	4.52857e-06	0.13	21.0096
	family		rs12668619	A	G	0.055301	-0.000128319	0.0117654	0.000693652	2.57364e-06	0.85	22.093
	family		rs12741784	C	T	-0.0621452	-0.000885124	0.0119266	0.000690158	1.28494e-07	0.2	27.1507
	family		rs1442060	G	A	-0.0514024	0.000323377	0.0112125	0.000675467	4.50675e-06	0.630001	21.0168
	family		rs1693340	T	C	0.0818934	0.00197413	0.018245	0.00103275	9.25271e-06	0.0560003	20.147
	family		rs2175069	A	G	-0.0526752	-9.3545e-05	0.0114886	0.000686297	4.63558e-06	0.89	21.0221
	family		rs2561116	T	G	-0.083617	0.00141239	0.0187159	0.00110822	7.88518e-06	0.2	19.9603
	family		rs2585520	G	T	-0.0904972	-0.000977974	0.0200428	0.00116091	5.26922e-06	0.4	20.387
	family		rs4263802	G	A	0.050942	0.000799621	0.0114921	0.00067978	7.45003e-06	0.24	19.6495
	family		rs4461038	A	G	-0.0554965	0.00057964	0.0119467	0.000694247	3.73474e-06	0.4	21.5791
	family		rs4797169	T	C	0.0587799	1.99315e-06	0.0128297	0.000777606	4.49346e-06	1	20.9907
	family		rs61264131	A	C	0.202367	0.00102417	0.0464388	0.00174338	6.74544e-06	0.56	18.9897
	family		rs6692542	A	G	0.0534397	0.000775409	0.0118254	0.000697144	8.67975e-06	0.27	20.422
	family		rs6909981	C	T	-0.0638697	-0.000981159	0.0141765	0.000813169	5.47618e-06	0.23	20.2979
	family		rs79535861	A	C	0.100666	-0.000730417	0.0207016	0.00115422	1.57687e-06	0.53	23.6462
	family		rs9345168	C	A	0.0509102	-0.000355546	0.0113253	0.000667617	8.48887e-06	0.59	20.2074
34	family	Verrucomicrobiaceae.id.4036	rs111862613	T	C	0.0907065	-0.000920363	0.0196746	0.000900321	3.73127e-06	0.31	21.2551
	family		rs117107102	A	G	0.204683	-0.00197119	0.0431573	0.00168151	2.91821e-06	0.24	22.4934
	family		rs11729256	T	C	0.0749798	-0.00103093	0.0150177	0.00076173	6.7309e-07	0.18	24.9277
	family		rs12908520	G	A	0.0619104	0.00141266	0.0130946	0.000673029	2.15138e-06	0.0359998	22.3533
	family		rs2602429	C	T	0.0745516	-5.58192e-05	0.0156195	0.00081251	2.69939e-06	0.95	22.7814
	family		rs3995795	C	T	0.064218	0.000296054	0.0140994	0.00072542	5.02531e-06	0.68	20.7449
	family		rs4242783	G	A	0.0687992	0.000979368	0.0147694	0.000759649	2.75444e-06	0.2	21.6992
	family		rs4936098	A	G	0.0648691	0.00121239	0.0135928	0.000692172	1.12929e-06	0.08	22.7749
	family		rs61779207	G	A	-0.0758811	-0.00031436	0.0167762	0.000866631	6.63029e-06	0.719999	20.4588
	family		rs74542928	T	C	0.112124	0.00126505	0.0236422	0.00111511	1.64613e-06	0.26	22.4917
	family		rs9349825	A	G	-0.0704354	0.00179283	0.0147128	0.000757749	2.51287e-06	0.0179999	22.9188
	family		rs941682	G	A	-0.0631526	-0.000632039	0.0143767	0.00074708	9.58114e-06	0.4	19.2958
35	family	Victivallaceae.id.2255	rs11671100	A	C	-0.160034	-0.000804395	0.0349472	0.000866164	4.08042e-06	0.35	20.9701
	family		rs11764871	G	T	0.127099	0.00018446	0.025656	0.000733922	7.49289e-07	0.8	24.5418
	family		rs2944282	T	C	-0.124197	0.00107392	0.0257026	0.000729584	1.56601e-06	0.14	23.3489
	family		rs34962571	A	C	-0.186945	-0.000563648	0.0418412	0.0011529	6.24824e-06	0.62	19.9628
	family		rs4396289	C	T	-0.152918	-0.000778196	0.0288525	0.00088561	1.53782e-07	0.38	28.0897
	family		rs61702987	T	C	0.145501	0.0016793	0.0300007	0.000854633	3.07921e-06	0.0490004	23.5218
	family		rs62570196	C	T	-0.246101	0.000234184	0.0483077	0.00124195	2.69852e-07	0.85	25.9535
	family		rs6545794	A	G	-0.197786	0.000504306	0.0410495	0.00130292	5.97005e-07	0.7	23.2152
	family		rs67832247	C	T	-0.123489	0.000825476	0.0266695	0.000777706	3.23801e-06	0.29	21.4401
	family		rs7077363	G	A	0.148942	-0.000109255	0.0318366	0.00090518	2.83376e-06	0.9	21.8868
	family		rs7314815	G	A	0.101088	-0.000435144	0.0225594	0.000665969	6.40086e-06	0.51	20.0791
	family		rs7627405	C	T	-0.134158	0.000528764	0.0301427	0.000888413	8.1942e-06	0.55	19.8092
1	genus	Clostridiuminnocuumgroup.id.14397	rs10074000	T	C	-0.102648	-4.245e-05	0.0227508	0.000683568	6.99943e-06	0.95	20.3567
	genus		rs10506058	A	G	0.0997048	0.000729018	0.0221926	0.000678704	8.92443e-06	0.28	20.1844
	genus		rs1942371	G	A	-0.157938	-0.000673102	0.034187	0.00105305	4.06337e-06	0.52	21.3428
	genus		rs40656	C	T	0.142664	0.000142305	0.0311021	0.00090616	8.6152e-06	0.88	21.0403
	genus		rs4869133	G	A	-0.180591	-0.000559178	0.0409505	0.00121955	7.24455e-06	0.649999	19.4478
	genus		rs61267978	T	C	0.14708	0.000583671	0.0320875	0.000982613	5.58513e-06	0.55	21.0103
	genus		rs6577484	G	A	0.160425	0.000846295	0.0360857	0.00102794	8.40602e-06	0.41	19.7639
	genus		rs6890185	T	C	0.113424	0.00156705	0.0233137	0.000709024	1.12244e-06	0.0269998	23.6692
	genus		rs77845139	A	G	-0.114993	-0.000219375	0.0257186	0.000768058	8.40622e-06	0.780001	19.9916
2	genus	Eubacteriumbrachygroup.id.11297	rs112617308	T	C	-0.170873	0.000243848	0.0362844	0.00111906	2.38033e-06	0.83	22.1773
	genus		rs12151423	A	G	0.101329	-0.000346992	0.0227324	0.000670351	9.2705e-06	0.6	19.8688
	genus		rs13139592	T	C	-0.145997	0.00107052	0.0327192	0.000927307	7.96753e-06	0.25	19.9104
	genus		rs1384962	A	G	0.120888	-0.000667674	0.0266264	0.000801198	6.99292e-06	0.4	20.6131
	genus		rs2913110	C	T	0.105143	-0.000139907	0.022942	0.000676684	4.55806e-06	0.84	21.0039
	genus		rs4862235	G	A	0.104806	-1.90812e-05	0.0225751	0.000676183	3.73143e-06	0.98	21.5533
	genus		rs62348779	T	C	-0.201481	0.00105323	0.043286	0.00127956	3.78122e-06	0.41	21.6656
	genus		rs6591893	G	A	0.108225	0.000743826	0.0240319	0.000721328	7.34344e-06	0.3	20.2807
	genus		rs720439	A	G	-0.111927	0.000595654	0.0251252	0.00077057	7.02827e-06	0.44	19.8449
	genus		rs73199919	T	C	-0.236717	0.00100095	0.0531335	0.0013414	8.15524e-06	0.46	19.8482
3	genus	Eubacteriumcoprostanoligenesgroup.id.11375	rs10444197	A	G	-0.0505823	0.000760933	0.0113455	0.00070999	5.98464e-06	0.28	19.8768
	genus		rs11052069	T	C	0.0477832	-0.00162313	0.0107833	0.000670785	9.37949e-06	0.016	19.6356
	genus		rs11720857	C	T	0.0630776	-0.000460249	0.0144485	0.000881455	9.26255e-06	0.6	19.0592
	genus		rs12906958	C	T	-0.0533159	0.00112429	0.0115935	0.000719232	4.34803e-06	0.12	21.1488
	genus		rs17159861	C	T	0.0962228	0.00248301	0.0168388	0.00103728	1.03787e-08	0.017	32.6537
	genus		rs2644213	G	A	0.0538845	0.000796572	0.0121245	0.000786054	9.85638e-06	0.31	19.7517
	genus		rs4076415	T	G	0.0515152	0.000262626	0.0110294	0.000683773	1.98974e-06	0.7	21.8155
	genus		rs62024432	C	T	-0.0769698	0.00205036	0.0172101	0.00110132	7.50207e-06	0.0629999	20.0019
	genus		rs6762473	C	A	0.0521584	0.000261693	0.0112353	0.000700846	4.26113e-06	0.709999	21.5517
	genus		rs73109678	G	A	-0.0796956	-0.000850864	0.0172275	0.0010528	3.66339e-06	0.42	21.4005
	genus		rs76898927	G	A	0.123055	0.00325672	0.0266375	0.00157745	4.78979e-06	0.0389996	21.3409
	genus		rs79895140	T	C	-0.0641017	-0.000564955	0.0141153	0.00086245	8.61816e-06	0.51	20.6234
	genus		rs9648214	T	C	-0.0828719	0.000418536	0.016431	0.000995198	2.5203e-07	0.67	25.4383
4	genus	Eubacteriumeligensgroup.id.14372.	rs12719051	A	G	0.0916626	0.000859068	0.0208183	0.00107076	7.11766e-06	0.42	19.3862
	genus		rs182318	G	A	-0.0824941	0.00243382	0.0195615	0.00122422	8.39837e-06	0.0470002	17.7845
	genus		rs2200429	A	G	-0.0888825	0.00041578	0.0198479	0.00117092	5.29721e-06	0.719999	20.0541
	genus		rs265534	T	G	-0.0563756	0.00118405	0.0120127	0.000673666	2.26758e-06	0.0790005	22.0242
	genus		rs4583233	A	C	0.0670205	0.000942295	0.0128122	0.000700947	2.83852e-07	0.18	27.3633
	genus		rs56080211	C	T	0.123093	0.00227113	0.0282743	0.00137885	9.1429e-06	0.1	18.9531
	genus		rs6923695	T	G	0.103268	-0.00011899	0.0229525	0.00124534	4.87406e-06	0.92	20.2428
5	genus	Eubacteriumfissicatenagroup.id.14373	rs10147907	T	G	0.172263	-0.000770759	0.039601	0.00119102	8.27246e-06	0.52	18.9222
	genus		rs11818408	G	A	0.10585	0.000956771	0.0237114	0.000673809	8.20015e-06	0.16	19.9283
	genus		rs11876297	T	C	0.131469	0.00134669	0.0281712	0.000789076	2.66556e-06	0.0879995	21.779
	genus		rs151257695	A	G	0.20951	0.000650215	0.0454847	0.00129086	3.09681e-06	0.61	21.2167
	genus		rs1768152	T	C	0.139489	0.00192599	0.0316186	0.000947042	8.70054e-06	0.0420001	19.4622
	genus		rs2733072	G	A	0.109644	0.00103997	0.0228306	0.000683511	1.49089e-06	0.13	23.0641
	genus		rs3771393	C	T	0.130842	-0.00023488	0.0266671	0.000753862	7.37909e-07	0.760001	24.0738
	genus		rs6934739	A	G	0.111463	0.000587783	0.0252788	0.00073929	9.75326e-06	0.43	19.4425
	genus		rs7104872	G	A	0.138612	-0.000271256	0.0291906	0.000858556	2.7315e-06	0.75	22.5484
6	genus	Eubacteriumhalliigroup.id.11338	rs10501370	C	T	-0.115589	-0.0030277	0.0252489	0.00158236	5.41918e-06	0.0560003	20.9579
	genus		rs10798999	C	T	0.0601661	-0.000584244	0.0126752	0.000806828	2.60558e-06	0.47	22.5315
	genus		rs10808115	A	C	-0.0504747	-0.00154413	0.0109922	0.000668061	4.42448e-06	0.021	21.0851
	genus		rs117748144	T	C	-0.126582	0.000192356	0.028712	0.00147478	7.86002e-06	0.9	19.4365
	genus		rs13116360	T	C	0.154124	0.00113269	0.0297185	0.00144549	2.94487e-07	0.43	26.896
	genus		rs138531890	A	G	0.153138	-0.000328917	0.0349456	0.00148674	5.4306e-06	0.82	19.2036
	genus		rs17074066	T	C	-0.0813986	0.000538491	0.0189272	0.00117344	9.34905e-06	0.649999	18.4952
	genus		rs17474256	G	A	0.0810805	-0.00106981	0.0184573	0.00112413	9.45445e-06	0.34	19.2973
	genus		rs281379	A	G	-0.0499523	0.00338934	0.0112153	0.000666333	9.32796e-06	3.59998e-07	19.8377
	genus		rs28584818	A	G	0.126115	-0.000575474	0.0268627	0.00148954	4.43235e-06	0.7	22.0412
	genus		rs60254196	A	G	-0.0522832	-0.000799958	0.0111865	0.000669529	2.69672e-06	0.23	21.8442
	genus		rs630939	C	T	-0.0508914	0.000157246	0.0114352	0.000678083	9.15759e-06	0.82	19.8062
	genus		rs6550770	T	C	-0.198087	-0.000505929	0.0443545	0.00148243	4.823e-06	0.73	19.9452
	genus		rs74018587	C	T	0.208943	0.000142206	0.043822	0.00187417	3.70257e-06	0.94	22.7337
	genus		rs78056098	G	T	-0.0507411	8.45387e-05	0.0113758	0.000696666	8.28818e-06	0.9	19.8955
	genus		rs949971	T	G	-0.0540164	0.0011288	0.0116101	0.000688913	3.29002e-06	0.1	21.6462
7	genus	Eubacteriumnodatumgroup.id.11297	rs10263623	C	T	0.193496	-0.00219932	0.0439023	0.00108818	8.90706e-06	0.0430002	19.4253
	genus		rs10458299	T	C	-0.187753	-0.00042138	0.041969	0.00118738	8.36714e-06	0.719999	20.0131
	genus		rs11006576	A	G	-0.110167	6.3133e-05	0.024593	0.000673366	7.98664e-06	0.93	20.067
	genus		rs113893692	C	T	-0.185107	0.000368744	0.0403573	0.00104066	5.75702e-06	0.719999	21.0379
	genus		rs34297067	A	G	-0.186907	0.000237483	0.0341475	0.000927845	6.59784e-08	0.8	29.9593
	genus		rs61841040	G	T	0.160621	-0.000453039	0.0341609	0.000925952	3.56141e-06	0.62	22.1078
	genus		rs6818880	A	G	-0.110081	0.000116278	0.0245964	0.000673614	7.8254e-06	0.86	20.0298
	genus		rs77910827	C	T	0.201788	-0.00154241	0.0413568	0.00111849	9.05381e-07	0.17	23.8066
	genus		rs7827125	C	T	0.1223	-0.000721969	0.0271331	0.000744715	7.17355e-06	0.33	20.3166
	genus		rs7880204	T	C	-0.125454	0.00040759	0.0275303	0.000754974	6.83884e-06	0.59	20.7656
	genus		rs9425984	T	C	-0.130234	-0.00121653	0.0292347	0.000788664	7.20681e-06	0.12	19.845
8	genus	Eubacteriumoxidoreducensgroup.id.11339	rs12129908	C	A	0.0893272	-0.00174238	0.0198333	0.000674655	5.79516e-06	0.00980009	20.2852
	genus		rs12423772	G	T	0.14098	-0.00157418	0.0295029	0.00109309	2.62925e-06	0.15	22.8341
	genus		rs2973294	G	T	0.0923559	-0.000178489	0.0195439	0.000669797	2.38836e-06	0.79	22.331
	genus		rs34561138	G	A	0.216145	-0.00014553	0.045992	0.00133411	2.51163e-06	0.91	22.0865
	genus		rs440215	C	T	0.0932766	0.000331465	0.0195294	0.000671239	1.65407e-06	0.62	22.8122
9	genus	Eubacteriumrectalegroup.id.14374	rs10248854	C	A	-0.0527827	-0.00121137	0.0113464	0.000698171	4.20676e-06	0.0830004	21.6407
	genus		rs10797540	A	G	0.0503179	0.000407938	0.0108389	0.000672497	3.53384e-06	0.54	21.5512
	genus		rs143694765	T	C	0.0870025	0.0011244	0.019779	0.00113345	9.75369e-06	0.32	19.3489
	genus		rs2884897	A	G	-0.129364	-4.47742e-05	0.0289021	0.00158863	6.44426e-06	0.98	20.034
	genus		rs314726	T	C	0.0528824	0.000569634	0.0109486	0.000676878	1.37967e-06	0.4	23.3293
	genus		rs35398954	A	G	-0.0901402	0.000672197	0.0174602	0.0010764	5.39945e-07	0.53	26.6526
	genus		rs58498416	C	T	-0.0517316	-0.000934462	0.0118196	0.000731607	9.6842e-06	0.2	19.1559
	genus		rs59427698	A	G	-0.0576035	-0.00134059	0.0130853	0.000780044	5.36906e-06	0.0860003	19.3789
	genus		rs62547233	A	G	0.0536319	-0.00163508	0.0120201	0.000738532	9.8982e-06	0.0269998	19.9082
10	genus	Eubacteriumruminantiumgroup.id.11340	rs10131724	A	C	-0.199832	-0.000469244	0.0414577	0.00142269	2.38663e-06	0.74	23.2338
	genus		rs10923018	G	A	0.0726438	-0.00101111	0.0160924	0.000670724	6.79541e-06	0.13	20.3777
	genus		rs11637981	G	T	-0.073258	0.000668425	0.0160888	0.000673355	5.43671e-06	0.32	20.733
	genus		rs13025464	T	C	-0.0737077	0.000734298	0.0163786	0.000690362	6.96842e-06	0.29	20.2523
	genus		rs139749	C	T	-0.0845439	0.000769172	0.0171791	0.000709978	8.58845e-07	0.28	24.2195
	genus		rs16891896	G	A	-0.174787	-0.00199404	0.0390573	0.00152537	2.3812e-06	0.19	20.0269
	genus		rs17519472	C	T	0.107804	-0.000390027	0.0233984	0.000953707	4.70356e-06	0.68	21.2275
	genus		rs209813	G	A	-0.103488	-0.000275628	0.0236391	0.00102085	9.23146e-06	0.79	19.1655
	genus		rs2116427	A	G	0.0911461	0.00153012	0.0182353	0.000773563	4.67364e-07	0.0479999	24.9833
	genus		rs2229917	A	G	0.153538	0.000400577	0.0323922	0.00135494	2.15894e-06	0.77	22.4673
	genus		rs2418654	C	T	-0.0748879	0.00012516	0.0165852	0.000678608	6.17247e-06	0.85	20.3884
	genus		rs2817174	C	T	-0.0734306	-0.000973397	0.0163687	0.000687803	7.8696e-06	0.16	20.1246
	genus		rs57340348	T	C	-0.0979429	0.000839399	0.0212166	0.000857338	4.93278e-06	0.33	21.3106
	genus		rs606117	A	G	0.0833243	0.00169923	0.018056	0.000724897	4.81639e-06	0.0189998	21.2961
	genus		rs6676699	G	T	-0.0888124	-0.00223271	0.0196447	0.000833832	6.37979e-06	0.00739997	20.4388
	genus		rs7000472	A	G	-0.0762282	0.000666257	0.016523	0.000685927	4.06848e-06	0.33	21.284
	genus		rs72836424	C	T	-0.139825	-0.000764793	0.030069	0.00118555	2.62125e-06	0.52	21.6237
	genus		rs73139629	A	C	-0.115098	0.000490444	0.0247909	0.00103981	5.36199e-06	0.64	21.555
11	genus	Eubacteriumventriosumgroup.id.11341	rs11617697	A	G	-0.143349	-0.00153846	0.0286241	0.00153984	7.21757e-07	0.32	25.0798
	genus		rs12964517	G	A	0.0587198	0.000352249	0.0123453	0.000712898	2.07499e-06	0.62	22.6237
	genus		rs13082419	C	T	-0.0715522	0.00228515	0.016137	0.000918813	9.55987e-06	0.0129999	19.6608
	genus		rs16884680	G	T	-0.0906428	0.00148014	0.0191909	0.00114031	1.73969e-06	0.19	22.3088
	genus		rs35179274	C	T	-0.0627263	-1.16255e-05	0.013786	0.000788806	5.75792e-06	0.99	20.7026
	genus		rs3809430	T	C	-0.0548171	-0.000321021	0.0118426	0.0006858	3.55317e-06	0.64	21.426
	genus		rs57199565	T	C	0.0783394	0.000649892	0.0160257	0.000942374	7.97037e-07	0.49	23.8961
	genus		rs66746423	C	T	0.0751501	-0.000339916	0.0164978	0.000947322	6.11142e-06	0.719999	20.7494
	genus		rs6704822	A	G	0.0739179	-0.00176702	0.0166705	0.00096172	6.6223e-06	0.0659994	19.6609
	genus		rs72783037	C	A	0.0658926	-0.00074563	0.0143747	0.000831896	6.54762e-06	0.37	21.0124
	genus		rs73615400	T	C	-0.0956303	0.0025451	0.0193428	0.00118376	9.53613e-07	0.032	24.443
	genus		rs73849225	T	C	0.0975711	-0.00176108	0.0224388	0.00135008	5.20909e-06	0.19	18.9079
	genus		rs78250280	G	A	0.0749762	0.00034519	0.0164404	0.000924025	3.35791e-06	0.709999	20.7979
	genus		rs876734	C	T	-0.0618696	-0.000107136	0.0132532	0.000775567	2.88908e-06	0.89	21.7927
	genus		rs9316536	T	G	-0.0817111	-6.27043e-05	0.0183121	0.00116978	7.83519e-06	0.96	19.9107
12	genus	Eubacteriumxylanophilumgroup.id.14375	rs10140184	A	C	0.0576795	-0.000286951	0.012599	0.000712736	4.95862e-06	0.69	20.959
	genus		rs10917203	A	C	0.0612633	-0.00072504	0.0130917	0.000711264	3.15155e-06	0.31	21.8983
	genus		rs112176119	C	T	-0.113455	0.00195672	0.0245762	0.00124415	3.32766e-06	0.12	21.3119
	genus		rs13239072	G	A	0.0687427	0.00107877	0.0142728	0.000759647	1.81783e-06	0.16	23.1971
	genus		rs17830032	G	A	-0.160597	0.000413631	0.0310515	0.00151392	2.38893e-07	0.780001	26.7494
	genus		rs1999224	G	T	-0.0949051	7.0846e-05	0.0203503	0.00113008	3.75492e-06	0.95	21.749
	genus		rs2012708	A	G	0.0573202	-0.000866726	0.0126905	0.000697518	6.5254e-06	0.21	20.4013
	genus		rs2213117	T	G	0.0877797	-0.00100139	0.0189012	0.00107872	4.21329e-06	0.35	21.5679
	genus		rs75586835	A	G	-0.114498	-0.000325114	0.0263455	0.00137392	9.38708e-06	0.81	18.8878
13	genus	Ruminococcusgauvreauiigroup.id.11342	rs10931481	G	A	0.0610096	-0.000441268	0.0130484	0.000719175	3.38211e-06	0.54	21.8615
	genus		rs12079579	A	G	0.0955324	0.000942062	0.0213436	0.00117905	5.03725e-06	0.42	20.0339
	genus		rs12539819	C	T	0.110654	-0.00047568	0.0240684	0.00121207	4.49375e-06	0.69	21.1367
	genus		rs1391597	C	T	0.0590284	-0.000779249	0.0124874	0.000684716	1.85964e-06	0.26	22.345
	genus		rs2047242	A	G	-0.067603	-0.000764726	0.0133738	0.00071191	2.46372e-07	0.28	25.552
	genus		rs2105937	A	G	0.0580215	0.00222058	0.0127806	0.000695326	5.10352e-06	0.00140001	20.61
	genus		rs2166943	A	C	0.0566974	-0.00136871	0.0123497	0.000675792	5.27717e-06	0.0430002	21.0773
	genus		rs289410	G	A	-0.0654926	0.000928575	0.0139101	0.000767316	2.27464e-06	0.23	22.1678
	genus		rs431418	A	G	-0.094737	0.000100748	0.0210157	0.00111254	5.53667e-06	0.93	20.3213
	genus		rs71386687	T	G	0.121037	-0.00232848	0.02386	0.00129184	2.90761e-07	0.0710003	25.7333
	genus		rs73802842	C	A	0.0736808	0.00105906	0.0169665	0.000922138	7.48026e-06	0.25	18.8593
	genus		rs9870933	A	G	0.0621643	2.44644e-05	0.0126072	0.000691662	8.4912e-07	0.97	24.3135
14	genus	Ruminococcusgnavusgroup.id.14376	rs11597105	A	G	0.114673	-0.000206642	0.0250653	0.000967586	6.94868e-06	0.83	20.9303
	genus		rs11864644	T	C	-0.139804	0.000143945	0.0318253	0.00117884	5.0088e-06	0.9	19.2971
	genus		rs12136548	C	T	0.0901946	0.000146864	0.0196476	0.000718372	3.09631e-06	0.84	21.0738
	genus		rs12989336	G	A	-0.0846861	-0.000719623	0.0187936	0.000708408	7.11808e-06	0.31	20.305
	genus		rs13163520	G	A	-0.127377	-0.000867164	0.0233883	0.000884407	5.61015e-08	0.33	29.6611
	genus		rs2909242	C	A	-0.0909965	-0.000314554	0.018351	0.000700291	7.40957e-07	0.649999	24.5883
	genus		rs3124783	A	G	-0.11599	0.000152479	0.0249099	0.000957394	2.6652e-06	0.87	21.6818
	genus		rs4388134	C	T	-0.0904997	0.000694078	0.0203544	0.00079572	9.11637e-06	0.38	19.7686
	genus		rs62167033	T	C	0.185289	1.03566e-05	0.0396295	0.00131633	3.49529e-06	0.99	21.8606
	genus		rs78399089	T	C	0.144445	-0.00125247	0.0326618	0.00121734	6.62998e-06	0.3	19.558
	genus		rs934940	A	C	-0.105045	0.000599712	0.0229588	0.000885758	2.73705e-06	0.5	20.9339
	genus		rs9872758	T	C	0.0849233	0.000177593	0.0176643	0.000664699	1.66029e-06	0.79	23.1132
15	genus	Ruminococcustorquesgroup.id.14377	rs10904297	A	G	-0.167804	-0.00130548	0.0389812	0.00182868	2.68713e-06	0.48	18.5309
	genus		rs10967781	C	A	0.0507994	-0.000816077	0.0113322	0.000702347	8.36865e-06	0.25	20.0949
	genus		rs12434631	A	G	0.074697	0.000575517	0.0153401	0.0009477	2.77247e-06	0.54	23.7111
	genus		rs1475330	T	C	0.0523492	-0.000742087	0.01182	0.000740204	8.13435e-06	0.32	19.6147
	genus		rs158487	A	G	0.0531781	0.000218273	0.0116341	0.000725849	7.51817e-06	0.760001	20.893
	genus		rs35866622	T	C	-0.0612024	0.00345748	0.0109421	0.000668058	2.21337e-08	2.30001e-07	31.2848
	genus		rs4073731	T	C	0.0651948	-0.00123802	0.0142221	0.000933029	4.0525e-06	0.18	21.0134
	genus		rs77034621	T	G	-0.151553	0.00296164	0.0335878	0.00145755	6.06872e-06	0.0420001	20.3594
	genus		rs8080469	G	A	0.0490727	0.000399307	0.0107036	0.000668015	3.49522e-06	0.55	21.0193
	genus		rs8141465	A	G	0.0480778	0.000997767	0.0107442	0.000667211	9.64837e-06	0.13	20.0235
16	genus	Actinomyces.id.423	rs2715439	C	T	0.0746684	-0.000908277	0.0164822	0.000669631	6.27e-06	0.17	20.5232
	genus		rs34583783	G	T	0.126596	0.00188399	0.0268461	0.00106535	4.48529e-06	0.0769999	22.2371
	genus		rs35011108	A	G	0.232634	0.00294635	0.0512044	0.00155857	6.33832e-06	0.0589997	20.641
	genus		rs4073240	G	A	0.0749687	0.00123486	0.0167368	0.000684819	7.94274e-06	0.0710003	20.0638
	genus		rs4146653	G	A	0.0985224	-0.000334647	0.0214182	0.000872479	4.49647e-06	0.7	21.1594
	genus		rs71315246	A	G	-0.0969809	0.000770527	0.021925	0.00091822	9.82978e-06	0.4	19.5655
	genus		rs7915461	T	C	0.18776	0.00204249	0.0401636	0.00139961	5.91984e-06	0.14	21.8544
17	genus	Adlercreutzia.id.812	rs11604400	C	T	-0.102524	0.000133039	0.0234834	0.00105027	9.74463e-06	0.9	19.0604
	genus		rs13231526	C	A	0.143237	0.00120676	0.0311654	0.0012636	4.81355e-06	0.34	21.1234
	genus		rs2717140	C	T	-0.119225	0.000612512	0.0251081	0.0010874	2.04594e-06	0.57	22.548
	genus		rs55719207	G	A	-0.0699243	0.00064279	0.0158036	0.000672728	9.60505e-06	0.34	19.5769
	genus		rs6664405	T	C	-0.0953084	0.00208667	0.0210752	0.000923131	5.23422e-06	0.0239999	20.4513
	genus		rs7680684	C	T	-0.083381	-5.00018e-05	0.0168901	0.000731193	9.76904e-07	0.95	24.3708
	genus		rs9490822	C	T	-0.0734512	-0.000743137	0.0155789	0.000674145	2.54421e-06	0.27	22.2292
	genus		rs9915817	T	C	0.0749219	0.0010606	0.016833	0.000719913	8.21673e-06	0.14	19.8104
18	genus	Akkermansia.id.4037	rs111862613	T	C	0.0911199	-0.000920363	0.0196748	0.000900321	3.39236e-06	0.31	21.4489
	genus		rs117107102	A	G	0.204406	-0.00197119	0.0431629	0.00168151	3.01139e-06	0.24	22.4268
	genus		rs11729256	T	C	0.0750473	-0.00103093	0.0150184	0.00076173	6.58393e-07	0.18	24.9702
	genus		rs12908520	G	A	0.061772	0.00141266	0.0130954	0.000673029	2.26482e-06	0.0359998	22.2509
	genus		rs2602429	C	T	0.0745352	-5.58192e-05	0.0156201	0.00081251	2.71569e-06	0.95	22.7695
	genus		rs3995795	C	T	0.0641175	0.000296054	0.0140999	0.00072542	5.21945e-06	0.68	20.6785
	genus		rs4242783	G	A	0.0685454	0.000979368	0.0147701	0.000759649	2.99799e-06	0.2	21.5373
	genus		rs4936098	A	G	0.0649225	0.00121239	0.0135934	0.000692172	1.10359e-06	0.08	22.8105
	genus		rs61779207	G	A	-0.0760539	-0.00031436	0.0167769	0.000866631	6.32116e-06	0.719999	20.5503
	genus		rs74542928	T	C	0.112623	0.00126505	0.0236434	0.00111511	1.4802e-06	0.26	22.6898
	genus		rs9349825	A	G	-0.0703407	0.00179283	0.0147133	0.000757749	2.59886e-06	0.0179999	22.8557
	genus		rs941682	G	A	-0.0632957	-0.000632039	0.0143777	0.00074708	9.17126e-06	0.4	19.3808
19	genus	Alistipes.id.968	rs1107244	G	A	0.0758558	0.00137749	0.0171182	0.00118062	3.59059e-06	0.24	19.6363
	genus		rs11769002	G	A	-0.0528793	0.000363643	0.0109389	0.000682511	1.44962e-06	0.59	23.3683
	genus		rs11958296	A	G	-0.0981222	0.000749748	0.0218272	0.0012759	9.29574e-06	0.56	20.2087
	genus		rs12990744	C	T	-0.0776618	0.000637244	0.0172986	0.00104042	8.20725e-06	0.54	20.1556
	genus		rs1689282	A	C	-0.0520061	0.00114288	0.0113942	0.000707834	5.27578e-06	0.11	20.8325
	genus		rs2290844	C	T	0.0813969	-3.10786e-05	0.0191632	0.00124512	9.10135e-06	0.98	18.0418
	genus		rs2450745	A	C	-0.080524	0.000253592	0.0184702	0.00116268	7.11836e-06	0.83	19.0068
	genus		rs2875322	T	C	-0.0580945	-0.00115074	0.0131432	0.000824483	8.77703e-06	0.16	19.5373
	genus		rs34417064	A	G	-0.048202	0.000145268	0.0106868	0.000666709	7.00749e-06	0.83	20.3437
	genus		rs4810359	A	G	-0.0652428	0.00108649	0.0146155	0.000914942	7.49669e-06	0.24	19.9267
	genus		rs62576416	T	C	0.0492647	-0.000424732	0.0109733	0.000683711	7.50368e-06	0.53	20.1557
	genus		rs67705352	T	G	-0.0532404	0.00026363	0.0110864	0.000693285	1.65123e-06	0.7	23.0622
	genus		rs7129639	C	A	-0.0524955	-0.000424729	0.0109584	0.000688821	1.78422e-06	0.54	22.9484
	genus		rs8130320	A	G	-0.049002	0.00119932	0.010717	0.000671308	4.83612e-06	0.0739997	20.9064
20	genus	Allisonella.id.2174	rs1901739	T	G	0.115769	0.00252859	0.0248626	0.000671252	3.58801e-06	0.00017	21.6814
	genus		rs35110698	T	C	-0.146322	0.00109844	0.0320852	0.000899927	5.72322e-06	0.22	20.7974
	genus		rs35778461	C	T	0.146679	0.00207235	0.0297186	0.000845168	1.2063e-06	0.0140001	24.3601
	genus		rs594561	C	T	0.112231	0.00200072	0.0251681	0.000670045	9.41103e-06	0.00280001	19.8849
	genus		rs602075	A	G	0.168974	-0.0012458	0.0296976	0.000760727	3.56575e-08	0.1	32.3742
	genus		rs6742198	G	A	0.149152	5.502e-05	0.0316484	0.000823873	3.34514e-06	0.95	22.2102
	genus		rs76904847	G	A	0.148523	0.000496803	0.0334857	0.00087334	6.08751e-06	0.57	19.6731
	genus		rs7898615	T	G	0.167966	0.00121025	0.0373586	0.00100301	8.87277e-06	0.23	20.2145
21	genus	Alloprevotella.id.961	rs12675596	G	T	0.145669	-0.00162134	0.0290678	0.000774213	9.63726e-07	0.0359998	25.1136
	genus		rs2154444	T	G	0.138234	0.000291494	0.0308961	0.000838524	8.36755e-06	0.73	20.0182
	genus		rs34619204	G	A	-0.156037	0.000479905	0.0344392	0.000839997	8.8419e-06	0.57	20.528
	genus		rs4364940	A	G	0.126418	-0.00219891	0.0282207	0.000754753	8.58353e-06	0.00359998	20.0669
	genus		rs4680035	A	G	-0.119599	-0.000242399	0.0259446	0.000669997	4.99052e-06	0.719999	21.2503
	genus		rs58212166	A	G	-0.161506	0.000797977	0.0359102	0.000973582	7.93614e-06	0.41	20.2274
22	genus	Anaerofilum.id.2053	rs10794359	T	C	-0.0953524	-0.000908959	0.02006	0.00068153	2.23496e-06	0.18	22.5945
	genus		rs1563175	A	C	0.0923834	-0.000892477	0.0202157	0.000676945	5.53848e-06	0.19	20.8838
	genus		rs17012738	T	G	0.0903417	-0.000165589	0.0200239	0.000671509	7.24168e-06	0.81	20.3553
	genus		rs17096874	C	T	-0.126337	-0.00012252	0.0268919	0.000899069	2.8603e-06	0.89	22.0708
	genus		rs356049	G	A	0.132603	-0.00125151	0.0289802	0.00096802	6.55844e-06	0.2	20.9365
	genus		rs4244069	G	A	-0.146775	0.000980876	0.0326594	0.00108539	9.81202e-06	0.37	20.1969
	genus		rs4506496	G	A	0.10309	0.000297803	0.0212861	0.000708661	1.4866e-06	0.67	23.4552
	genus		rs712981	A	C	0.10076	-0.000485554	0.0202902	0.000681157	6.83115e-07	0.48	24.6603
	genus		rs79598899	C	T	0.182586	-0.00148982	0.0357284	0.00121706	3.74728e-07	0.22	26.1159
	genus		rs816292	T	C	-0.113003	-0.000759302	0.02204	0.000759116	2.64038e-07	0.32	26.2877
	genus		rs9299345	T	C	-0.1364	-0.00163503	0.0302372	0.000987988	8.04309e-06	0.0980009	20.349
23	genus	Anaerostipes.id.1991	rs10502061	A	G	0.0835752	-0.00113555	0.0192017	0.00121499	7.93539e-06	0.35	18.9442
	genus		rs2014785	T	C	0.0515687	-0.000985404	0.0112199	0.000698767	4.68061e-06	0.16	21.125
	genus		rs2396460	T	C	-0.0512653	-1.39733e-05	0.0109555	0.000676186	2.91088e-06	0.98	21.8967
	genus		rs2804244	A	G	-0.053089	0.000376001	0.0110983	0.000667702	2.04051e-06	0.57	22.8822
	genus		rs3900776	G	A	-0.110013	-0.00257758	0.0236302	0.00130267	2.74765e-06	0.0479999	21.6748
	genus		rs60983350	G	A	-0.0539901	-0.000693095	0.0116575	0.000760748	4.42054e-06	0.36	21.4494
	genus		rs62157625	T	C	0.088573	0.000143265	0.0185548	0.00106116	1.44909e-06	0.89	22.7872
	genus		rs62215703	G	A	0.0644965	-0.000852426	0.0136702	0.000825073	1.9777e-06	0.3	22.2599
	genus		rs6474958	A	G	-0.0500065	0.000240317	0.0112001	0.000676609	6.74483e-06	0.719999	19.9347
	genus		rs6726833	C	A	-0.0877497	-0.000380579	0.0189408	0.00126789	3.32217e-06	0.760001	21.4631
	genus		rs6854026	T	C	-0.0508482	0.000128882	0.0109075	0.000668034	3.19578e-06	0.85	21.732
	genus		rs7193624	C	T	0.0750642	0.00149423	0.0150723	0.000930068	5.35482e-07	0.11	24.803
	genus		rs78735375	A	C	-0.137429	-0.00295686	0.0305304	0.00146104	5.33384e-06	0.0430002	20.2623
24	genus	Anaerotruncus.id.2054	rs10150232	A	G	0.0567088	-0.00159915	0.0124877	0.000738696	6.67667e-06	0.0299999	20.6222
	genus		rs11018566	A	G	-0.156465	-0.000871516	0.0366032	0.00163297	6.13709e-06	0.59	18.2724
	genus		rs115414803	A	C	-0.144356	-0.00300091	0.0317524	0.00158059	6.83473e-06	0.0580003	20.6688
	genus		rs1272208	G	T	-0.0611743	-9.97782e-05	0.0129831	0.000789012	4.27982e-06	0.9	22.2015
	genus		rs1431492	C	T	-0.0654996	0.000263438	0.0146188	0.000885756	7.35565e-06	0.77	20.0749
	genus		rs17734739	T	C	0.0660052	-0.000765812	0.014908	0.000868451	7.42772e-06	0.38	19.6027
	genus		rs34449434	A	C	-0.0497004	-0.000358381	0.0113402	0.000718979	9.85065e-06	0.62	19.2078
	genus		rs4669806	G	T	0.0576389	-0.000690854	0.0122994	0.000748954	2.4206e-06	0.36	21.9616
	genus		rs6494922	A	G	0.0903106	0.000200878	0.0202257	0.00123511	6.62362e-06	0.87	19.9376
	genus		rs6563550	T	C	0.0877135	0.00140614	0.0176745	0.00118088	2.34517e-07	0.23	24.6286
	genus		rs7155595	C	A	0.0539336	0.00221938	0.0118903	0.000713428	7.54982e-06	0.00189998	20.5747
	genus		rs8005030	C	T	0.0554447	-0.000705238	0.0117854	0.000715232	2.28298e-06	0.32	22.1324
	genus		rs9347879	T	C	0.050618	0.000604035	0.011049	0.000667472	4.22333e-06	0.37	20.9877
25	genus	Bacteroides.id.918	rs11585893	A	G	-0.0740746	-0.00187757	0.0147633	0.000967055	1.79511e-06	0.0519996	25.175
	genus		rs13207588	A	G	-0.059205	0.000668197	0.0131195	0.000817353	7.48504e-06	0.41	20.365
	genus		rs1340391	T	C	-0.0592004	0.000217767	0.0132244	0.00083682	6.7301e-06	0.79	20.0399
	genus		rs17619981	T	G	0.0880978	-0.00120122	0.0187002	0.00110776	2.68683e-06	0.28	22.1941
	genus		rs2023437	T	C	-0.0782325	0.00106948	0.0167634	0.00105474	5.01824e-06	0.31	21.7796
	genus		rs66474973	G	T	0.0812515	-0.00158437	0.0164479	0.00103004	6.80966e-07	0.12	24.4029
	genus		rs66710942	C	T	0.0488038	-0.000865753	0.0107412	0.000681124	5.86259e-06	0.2	20.6443
	genus		rs6795673	C	T	0.0538565	0.000176266	0.0105251	0.000671021	3.37909e-07	0.79	26.1832
	genus		rs9507307	C	T	0.0604456	-0.000268195	0.0129128	0.000844284	2.1271e-06	0.75	21.9124
26	genus	Barnesiella.id.944	rs11155559	T	C	0.0956023	-0.000146921	0.0212961	0.00116577	8.91914e-06	0.9	20.1529
	genus		rs113258194	A	G	0.098992	0.00123139	0.0214121	0.00124046	7.31119e-06	0.32	21.3738
	genus		rs12909713	C	T	-0.0550716	-0.00124649	0.0120039	0.000672554	4.94527e-06	0.064	21.048
	genus		rs13242616	T	C	-0.0583747	0.00201543	0.0123176	0.000707248	2.29017e-06	0.00439997	22.4594
	genus		rs199035	G	A	0.0559495	-0.000581078	0.0119716	0.000669991	3.00294e-06	0.39	21.8419
	genus		rs2276875	A	G	-0.0697176	0.000449233	0.0139537	0.000771726	4.65027e-07	0.56	24.9635
	genus		rs2428166	G	A	-0.165859	-0.00184445	0.0337309	0.0014571	8.50874e-07	0.21	24.178
	genus		rs35177866	A	G	0.0917125	0.00109978	0.0190133	0.00103696	2.94763e-06	0.29	23.267
	genus		rs60316894	C	T	-0.121478	-0.000668096	0.025184	0.00141474	1.19064e-06	0.64	23.2674
	genus		rs62251337	A	G	-0.0690763	0.000521863	0.0149374	0.000802667	4.24161e-06	0.52	21.3849
	genus		rs72684847	T	C	-0.114369	0.00139646	0.0253873	0.0014034	6.76169e-06	0.32	20.2948
	genus		rs76181748	C	T	-0.0778559	0.000710551	0.017164	0.000967156	6.7766e-06	0.46	20.5753
	genus		rs77455852	T	G	-0.0891491	0.000522025	0.0195601	0.00101662	3.16354e-06	0.61	20.7727
	genus		rs79795328	A	G	-0.0818645	0.000362445	0.0176441	0.000975769	4.23302e-06	0.709999	21.5275
27	genus	Bifidobacterium.id.436	rs12022129	G	A	0.0619356	0.00133234	0.0138937	0.00083015	7.99643e-06	0.11	19.872
	genus		rs13020688	G	A	0.0562696	-0.00095319	0.0122617	0.000689305	4.07258e-06	0.17	21.0593
	genus		rs182549	C	T	0.119703	-0.000830895	0.0127294	0.000751761	1.27822e-20	0.27	88.43
	genus		rs1961273	C	T	0.0674036	0.000722628	0.0132319	0.000796622	3.50864e-07	0.36	25.9491
	genus		rs2491158	G	A	0.0712624	-0.00127652	0.015983	0.000860917	8.04716e-06	0.14	19.8794
	genus		rs2686790	T	C	0.070741	-0.00147627	0.0157926	0.000945867	7.49893e-06	0.12	20.0648
	genus		rs540489	T	G	-0.0637641	-0.000205878	0.0138746	0.000789464	5.19458e-06	0.79	21.1209
	genus		rs55888705	A	G	0.0546319	-0.000602179	0.0121139	0.000691164	6.67019e-06	0.38	20.3389
	genus		rs56108664	T	C	0.0729971	-0.00120815	0.0157926	0.000837811	2.4402e-06	0.15	21.3651
	genus		rs5746486	T	C	-0.0536216	0.00030193	0.0120801	0.000695359	8.99955e-06	0.66	19.7034
	genus		rs62181700	G	A	-0.0624643	3.89234e-05	0.0131205	0.000744855	2.17246e-06	0.96	22.6653
	genus		rs7322849	T	C	0.112428	0.00079272	0.0201813	0.00144558	1.08368e-08	0.58	31.0353
	genus		rs73797465	T	G	-0.0953566	-0.000433955	0.0209237	0.00135697	4.38162e-06	0.75	20.7695
	genus		rs75344046	C	T	0.232354	0.00245705	0.0505979	0.0016905	4.86354e-06	0.15	21.088
	genus		rs857444	C	T	0.0558234	-0.000919187	0.0121219	0.000699881	3.57097e-06	0.19	21.2075
28	genus	Bilophila.id.3170	rs11069458	T	C	-0.0680947	-0.00147737	0.015503	0.000890286	7.71547e-06	0.0969996	19.2928
	genus		rs1241171	G	A	-0.0692654	0.000307372	0.0150148	0.000818743	4.24037e-06	0.709999	21.281
	genus		rs1571225	C	T	0.0826826	1.17858e-05	0.0170621	0.000964555	1.12289e-06	0.99	23.4834
	genus		rs1969927	G	A	0.0564589	-0.000590204	0.0126935	0.000678262	9.0722e-06	0.38	19.7835
	genus		rs3827020	C	T	0.0766479	0.0010153	0.0160642	0.000892403	1.78875e-06	0.26	22.7657
	genus		rs4798126	G	A	0.073288	0.00029614	0.016799	0.000943844	7.14662e-06	0.75	19.0327
	genus		rs542415	T	C	-0.0613623	-0.000880193	0.0133436	0.000708111	4.70948e-06	0.21	21.1474
	genus		rs60178956	G	A	-0.0624818	-1.99478e-05	0.0141485	0.000763827	8.05619e-06	0.98	19.5023
	genus		rs6793291	C	A	0.112729	0.00113807	0.0241633	0.00114348	3.1132e-06	0.32	21.765
	genus		rs72676854	T	C	0.123209	-0.00125396	0.026882	0.00136155	5.62268e-06	0.36	21.0067
	genus		rs7802841	C	A	0.0670097	0.000520911	0.0137701	0.0007209	1.76952e-06	0.47	23.6812
	genus		rs9899990	A	G	-0.102702	0.000441242	0.0233878	0.00122628	9.06691e-06	0.719999	19.2833
29	genus	Blautia.id.1992	rs11149971	C	T	0.117605	-0.00398971	0.02339	0.00146517	1.03934e-06	0.00649995	25.2808
	genus		rs113271346	C	T	0.0782682	0.00123411	0.0172116	0.00109205	6.85386e-06	0.26	20.6788
	genus		rs115043014	G	A	-0.206605	0.00159497	0.043992	0.00160361	5.186e-06	0.32	22.0565
	genus		rs117001700	T	C	0.196414	-4.18886e-06	0.0441122	0.00149559	8.83912e-06	1	19.8257
	genus		rs12453000	C	T	0.0625335	0.000403966	0.0129987	0.000816575	1.26117e-06	0.62	23.1432
	genus		rs16892041	T	C	-0.0622605	-0.000421836	0.0141804	0.00092139	8.82028e-06	0.649999	19.2774
	genus		rs2788271	T	G	-0.0575596	0.000174323	0.0133492	0.000888462	7.16388e-06	0.84	18.5921
	genus		rs3005511	A	G	0.0501085	-0.000313758	0.0110768	0.000704877	6.18905e-06	0.66	20.4643
	genus		rs4926264	T	C	0.0826207	-0.00268619	0.0178239	0.00129308	5.10293e-06	0.0379997	21.4868
	genus		rs67794373	C	T	0.0601709	-0.00227352	0.0123443	0.000798044	1.00003e-06	0.00439997	23.7597
	genus		rs682885	A	G	-0.0493376	-0.00033893	0.0107359	0.00068033	4.4908e-06	0.62	21.1194
	genus		rs72973581	A	G	0.125169	-0.00242303	0.0265408	0.00140441	1.73934e-06	0.0840001	22.2416
	genus		rs7860714	A	G	-0.0502178	0.000622191	0.0109853	0.000713058	4.09147e-06	0.38	20.8975
30	genus	Butyricicoccus.id.2055	rs10084203	A	G	0.0549699	-0.000439242	0.0123563	0.000769082	8.58646e-06	0.57	19.7913
	genus		rs12034718	A	G	0.0701199	-0.000210405	0.0158213	0.000938689	9.57686e-06	0.82	19.6424
	genus		rs12585793	T	C	-0.262206	0.0022247	0.0564729	0.00164072	5.79191e-06	0.18	21.5579
	genus		rs2017189	G	T	-0.0506956	0.00140984	0.011024	0.000673722	3.87256e-06	0.0359998	21.1476
	genus		rs4962426	G	T	0.0614216	-0.000990453	0.0135979	0.000807896	7.3849e-06	0.22	20.4032
	genus		rs56221232	T	C	0.0828027	-0.00022984	0.0167401	0.00103821	7.6194e-07	0.82	24.4667
	genus		rs62478070	T	G	0.224039	0.00174679	0.0494959	0.00151387	5.9377e-06	0.25	20.4885
	genus		rs7322368	T	C	0.0815733	0.000886978	0.0183167	0.00113753	5.5178e-06	0.44	19.8337
31	genus	Butyricimonas.id.945	rs11228830	A	G	0.135265	0.0027669	0.0298411	0.00131279	6.55162e-06	0.0350002	20.5466
	genus		rs113054641	G	A	-0.144881	-0.00247635	0.0274574	0.00132279	1.73694e-07	0.061	27.8423
	genus		rs12304031	G	A	-0.086278	0.00135891	0.0196846	0.000995719	6.70067e-06	0.17	19.2108
	genus		rs12458763	A	C	0.122037	-0.00244912	0.0269587	0.00126483	6.36646e-06	0.0530005	20.492
	genus		rs1862649	G	A	0.113124	0.000907699	0.0248176	0.00117178	4.76256e-06	0.44	20.7773
	genus		rs2114713	G	T	0.062721	0.00129616	0.0138998	0.000676965	6.87713e-06	0.0560003	20.3615
	genus		rs62130338	G	A	-0.0732608	-0.000692562	0.0158324	0.000805507	3.8981e-06	0.39	21.4117
	genus		rs62390301	T	C	-0.0872983	-0.00090679	0.0174893	0.000839778	7.41905e-07	0.28	24.9154
	genus		rs7083431	A	C	0.0703539	0.000996041	0.0144439	0.000701016	8.8546e-07	0.16	23.7252
	genus		rs71428626	G	T	-0.133188	0.00235885	0.0289905	0.00132651	4.80413e-06	0.0749998	21.1067
	genus		rs72814525	A	G	0.0664154	0.000142981	0.0149766	0.000719038	8.24599e-06	0.84	19.6657
	genus		rs78453362	A	G	-0.14948	-0.000662219	0.0327073	0.00151189	4.0581e-06	0.66	20.8871
	genus		rs9657374	C	T	0.0680719	-0.0005014	0.0148172	0.000724399	4.50359e-06	0.49	21.1058
32	genus	Butyrivibrio.id.1993	rs1007475	G	T	0.118065	-0.000632527	0.0261271	0.000722521	7.92312e-06	0.38	20.4204
	genus		rs11761679	T	C	0.154775	0.000190901	0.0321539	0.000892324	2.20231e-06	0.83	23.1705
	genus		rs142855850	A	G	0.205013	0.000905362	0.0457138	0.001108	6.85543e-06	0.41	20.1127
	genus		rs16934069	T	C	-0.133784	0.000966346	0.0299444	0.000838167	8.8591e-06	0.25	19.9609
	genus		rs16941336	C	T	0.127488	-0.00063382	0.0267936	0.000755088	1.53182e-06	0.4	22.6398
	genus		rs17163238	G	A	0.140987	0.00110246	0.0309117	0.000827424	5.51196e-06	0.18	20.8023
	genus		rs4537857	T	C	-0.12459	0.000869044	0.0260992	0.000730477	1.80192e-06	0.23	22.7882
	genus		rs486484	A	G	-0.108349	0.000749629	0.0240008	0.000667859	6.61084e-06	0.26	20.3796
	genus		rs4928024	A	G	-0.17471	0.000132844	0.0389333	0.0011414	8.18641e-06	0.91	20.137
	genus		rs72723662	C	T	0.224078	-0.00323882	0.0449336	0.00121431	7.86241e-07	0.00759994	24.8689
	genus		rs74622183	A	G	-0.201027	0.00071427	0.0428204	0.00123165	2.45748e-06	0.56	22.0398
	genus		rs77356209	T	C	0.216874	0.000199002	0.0483299	0.00136991	6.6643e-06	0.88	20.1365
	genus		rs7752361	A	G	-0.11923	-1.13252e-05	0.0239975	0.000668882	7.69113e-07	0.99	24.6855
	genus		rs7763512	G	A	0.119846	0.000624403	0.0253367	0.000678848	3.10655e-06	0.36	22.374
	genus		rs9349693	A	G	0.117973	0.00115771	0.0259861	0.000726071	5.54958e-06	0.11	20.6102
33	genus	CandidatusSoleaferrea.id.11350	rs10090365	A	G	-0.0834413	0.00174395	0.0180989	0.000669086	4.17309e-06	0.00909997	21.2549
	genus		rs10108780	A	G	-0.092834	-8.46921e-05	0.0199807	0.00073523	3.64079e-06	0.91	21.5871
	genus		rs10809135	T	C	0.0834858	0.000978566	0.0182426	0.000666033	5.47174e-06	0.14	20.9435
	genus		rs36155147	C	T	0.104966	-0.00126252	0.0240995	0.000905434	5.41138e-06	0.16	18.9706
	genus		rs4294381	T	C	0.112197	-0.0010562	0.023186	0.000839192	1.3685e-06	0.21	23.4157
	genus		rs4678258	T	C	0.0986136	-6.44481e-05	0.0215646	0.000799162	5.53183e-06	0.94	20.9117
	genus		rs6489992	A	G	-0.0840437	-0.002969	0.0187031	0.000689572	7.88786e-06	1.7e-05	20.1923
	genus		rs6494306	A	G	-0.0969304	-0.00119195	0.0214221	0.000801039	5.80051e-06	0.14	20.4737
	genus		rs7400877	T	C	-0.0951085	0.00110791	0.0212799	0.000790491	9.29448e-06	0.16	19.9756
	genus		rs9973954	A	G	0.0892075	-0.000815627	0.0195401	0.000741627	5.94796e-06	0.27	20.8424
34	genus	Catenibacterium.id.2153	rs12404911	C	T	0.140717	-0.00141477	0.0304142	0.000853711	2.79891e-06	0.0969996	21.4063
	genus		rs212393	G	A	-0.135254	0.000513814	0.0286209	0.000712455	3.62489e-06	0.47	22.3323
	genus		rs73128290	A	G	0.129726	0.00102659	0.0284563	0.000748957	4.29372e-06	0.17	20.7826
	genus		rs77285108	G	A	-0.161826	0.000809923	0.0353447	0.00091003	3.6268e-06	0.37	20.9628
	genus		rs7742829	C	T	0.11411	0.000625138	0.0251099	0.000680062	5.60729e-06	0.36	20.6518
35	genus	ChristensenellaceaeR.7group.id.11283	rs10461257	A	G	-0.0551969	-8.38739e-05	0.0122069	0.000787325	6.50746e-06	0.92	20.4464
	genus		rs17081797	A	G	-0.0904325	0.00190603	0.0204253	0.00127432	3.34031e-06	0.13	19.6025
	genus		rs60954665	T	G	0.049815	-0.0018208	0.0110787	0.000668883	7.13177e-06	0.00649995	20.2181
	genus		rs62132810	A	G	-0.0828853	-0.00233377	0.0179623	0.0010867	5.66711e-06	0.032	21.2928
	genus		rs62190261	A	C	0.0958394	-0.00111864	0.0214723	0.00130044	8.74023e-06	0.39	19.922
	genus		rs62467127	C	T	0.114108	-0.000127317	0.0251983	0.00146812	3.25362e-06	0.93	20.5066
	genus		rs73952017	C	T	-0.0862164	-0.000619956	0.0194354	0.0011389	8.45769e-06	0.59	19.6786
	genus		rs78521377	C	T	0.124992	-0.00143685	0.0274797	0.00153547	5.60674e-06	0.35	20.689
	genus		rs79150079	C	A	0.121547	0.00059694	0.0270977	0.00142207	9.41804e-06	0.67	20.1196
	genus		rs892686	A	G	0.0514099	-0.00131434	0.011136	0.000671681	3.96861e-06	0.05	21.3126
36	genus	Clostridiumsensustricto1.id.1873	rs11264403	G	A	-0.139062	0.000542139	0.0334454	0.00160235	7.75544e-06	0.74	17.2878
	genus		rs115807074	A	G	-0.22736	-0.00127458	0.0492575	0.00157838	4.31688e-06	0.42	21.305
	genus		rs116847295	C	T	0.110021	0.000896449	0.0246032	0.00142239	4.58118e-06	0.53	19.9974
	genus		rs12341505	G	A	0.0810718	-7.22937e-05	0.0180121	0.000960659	4.82174e-06	0.94	20.2586
	genus		rs2795528	G	A	-0.184315	-0.00104427	0.0392204	0.00143155	2.7204e-06	0.47	22.0849
	genus		rs2817172	C	T	0.058139	-0.00078581	0.0124492	0.000692108	2.76655e-06	0.26	21.8097
	genus		rs550843	T	C	-0.0783246	-0.000829839	0.0169209	0.00102314	2.05071e-06	0.42	21.4263
37	genus	Collinsella.id.815	rs10890671	T	C	-0.0537401	-0.00148977	0.0118848	0.000666729	6.52136e-06	0.025	20.4461
	genus		rs11597285	G	T	-0.0537947	0.000538633	0.0120548	0.000671723	9.37615e-06	0.42	19.9138
	genus		rs1496626	T	C	-0.0722307	0.00159672	0.01616	0.000974249	6.78175e-06	0.1	19.9783
	genus		rs149807560	C	A	-0.104264	6.29502e-05	0.0235841	0.00127126	7.0987e-06	0.96	19.5448
	genus		rs2103510	G	A	0.0786551	0.00105908	0.0168217	0.00098221	2.42474e-06	0.28	21.8633
	genus		rs62448871	C	A	-0.0540309	0.000386258	0.0120324	0.000672971	6.78253e-06	0.57	20.1641
	genus		rs73052258	G	A	0.0930178	-0.000591985	0.0202658	0.0011138	1.7158e-06	0.6	21.067
	genus		rs75672793	A	G	-0.108908	-8.1518e-06	0.0240522	0.00124439	6.13549e-06	0.99	20.5027
	genus		rs9541268	C	A	0.09597	-0.00133847	0.0197312	0.00103316	8.79419e-07	0.2	23.6572
38	genus	Coprobacter.id.949	rs11532348	C	T	-0.103931	-0.000601816	0.0226826	0.00082506	5.71184e-06	0.47	20.9942
	genus		rs12684609	T	C	0.100827	-0.000715761	0.0220366	0.000851764	6.10177e-06	0.4	20.9345
	genus		rs12996055	A	C	0.0921817	0.000657084	0.0209405	0.000782701	8.07639e-06	0.4	19.3783
	genus		rs143662916	C	T	0.253264	-0.00247712	0.0540141	0.00142989	3.07252e-06	0.0830004	21.9853
	genus		rs189356	G	A	0.0781125	0.000692601	0.0171916	0.000669249	6.26291e-06	0.3	20.6446
	genus		rs213863	C	T	-0.0887412	-0.000582379	0.0188377	0.000742999	2.34883e-06	0.43	22.1918
	genus		rs28402691	T	C	0.110695	0.000915533	0.0251199	0.000957329	9.55668e-06	0.34	19.4188
	genus		rs305411	A	G	0.129218	0.000779323	0.0264518	0.00105767	1.00906e-06	0.46	23.8638
	genus		rs3828477	G	T	-0.091218	-0.000613951	0.019569	0.000779048	2.88974e-06	0.43	21.7281
	genus		rs72821405	T	C	-0.147365	-0.0028204	0.0319978	0.00119793	4.7576e-06	0.0189998	21.2105
	genus		rs74919520	G	A	0.125703	-0.0011409	0.0276296	0.00104099	5.76326e-06	0.27	20.6987
39	genus	Coprococcus1.id.11301	rs1010560	C	A	0.0580232	-0.000357433	0.0122722	0.000726514	1.95915e-06	0.62	22.3544
	genus		rs12794898	G	T	0.0903299	8.4815e-05	0.0197212	0.00122407	4.91531e-06	0.94	20.9795
	genus		rs1519491	T	C	0.0499197	-0.000319111	0.0113558	0.000676029	8.95283e-06	0.64	19.3246
	genus		rs1576241	A	G	-0.0510343	0.00118963	0.0109535	0.000668016	3.32862e-06	0.0749998	21.7082
	genus		rs1762123	C	T	-0.0891532	0.00150459	0.0198554	0.00145364	8.01468e-06	0.3	20.1612
	genus		rs2907920	A	G	0.0561173	-0.000438952	0.0126824	0.000743116	7.65327e-06	0.55	19.5791
	genus		rs4277593	G	A	-0.0585649	0.00079691	0.0109914	0.00066678	1.13969e-07	0.23	28.3904
	genus		rs56405618	A	G	-0.08963	-0.000949085	0.0186508	0.0011113	1.57195e-06	0.39	23.0946
	genus		rs73031725	T	C	0.167591	-0.00178631	0.0355224	0.00166448	1.97917e-06	0.28	22.2586
	genus		rs73167075	T	C	0.0573137	0.00109405	0.0127573	0.000787167	8.56864e-06	0.16	20.1836
	genus		rs74101919	T	C	-0.0718989	-0.00147947	0.0144651	0.000858763	1.03291e-06	0.0850002	24.7059
	genus		rs946513	C	T	0.205899	-0.00150429	0.0460018	0.00143176	8.61855e-06	0.29	20.0336
40	genus	Coprococcus2.id.11302	rs10070053	A	G	0.0594312	-0.000663068	0.0135375	0.000682293	7.64883e-06	0.33	19.273
	genus		rs12634070	T	C	0.0736486	0.000953766	0.0164921	0.000819622	9.95104e-06	0.24	19.9423
	genus		rs2482516	C	T	0.0754415	0.000546221	0.0164619	0.000831453	4.72333e-06	0.51	21.0021
	genus		rs35890118	A	G	-0.066536	-0.00157197	0.0147661	0.000742992	8.25962e-06	0.0340001	20.304
	genus		rs61823518	A	C	-0.0955381	0.00176632	0.0215724	0.00110479	6.68258e-06	0.11	19.6135
	genus		rs6677933	C	T	-0.0804405	0.000901614	0.0164216	0.000811611	1.18501e-06	0.27	23.9948
	genus		rs6894272	T	C	-0.113458	8.99951e-05	0.0253003	0.00127179	9.53205e-06	0.94	20.1103
	genus		rs72680320	T	C	-0.0649382	-0.000253717	0.013919	0.000671993	2.27115e-06	0.709999	21.7663
	genus		rs9426473	A	G	0.0727361	0.000428159	0.0161662	0.000813608	6.30687e-06	0.6	20.2435
41	genus	Coprococcus3.id.11303	rs10810043	A	G	0.0515518	-0.000767244	0.0115923	0.000688381	9.27424e-06	0.27	19.7764
	genus		rs11077359	T	C	-0.0645443	0.000558035	0.0148833	0.000818013	9.63598e-06	0.5	18.8069
	genus		rs11080344	C	T	0.0516921	0.000475054	0.0113054	0.000674609	4.78692e-06	0.48	20.9062
	genus		rs13247359	G	A	0.051211	0.00123392	0.0113031	0.000665497	7.32611e-06	0.064	20.5273
	genus		rs13394391	C	T	-0.0709302	-0.000815922	0.0150918	0.000892928	2.20317e-06	0.36	22.0892
	genus		rs178271	T	C	0.145257	0.00301984	0.0294239	0.00143673	7.81088e-07	0.0359998	24.371
	genus		rs4575475	G	A	0.0619514	0.00135141	0.0137787	0.000802929	7.04284e-06	0.0920005	20.2155
	genus		rs6994742	C	T	0.0551306	0.000374562	0.0123929	0.000751988	7.83609e-06	0.62	19.7896
	genus		rs7521171	G	A	-0.0596434	-0.000365274	0.0129279	0.000750356	4.32242e-06	0.630001	21.2849
	genus		rs8100692	T	C	0.0577411	-0.000228368	0.0113476	0.000674305	4.16459e-07	0.73	25.8918
42	genus	DefluviitaleaceaeUCG011.id.11287	rs112893842	T	C	0.11381	-0.000140881	0.0232806	0.00101653	1.44535e-06	0.89	23.8988
	genus		rs1582238	T	C	0.0805036	-0.000185433	0.0167257	0.000711953	1.56775e-06	0.79	23.1667
	genus		rs2892880	G	A	0.0817755	-0.00137447	0.0181686	0.000771442	6.82881e-06	0.0749998	20.2582
	genus		rs4344384	G	T	0.0715978	-0.000684093	0.0156309	0.000669432	4.83238e-06	0.31	20.9812
	genus		rs4677103	A	G	0.0977912	-0.000132653	0.0197263	0.000868412	9.59557e-07	0.88	24.5758
	genus		rs55658617	T	C	0.174369	-6.75516e-05	0.0362226	0.00123313	2.15292e-06	0.96	23.1728
	genus		rs72731813	C	T	-0.147383	0.000447282	0.0293796	0.00121197	4.33116e-07	0.709999	25.1653
	genus		rs9608282	T	G	0.142939	0.00139273	0.0299793	0.00125823	2.52045e-06	0.27	22.7332
	genus		rs9725395	A	G	-0.13834	0.000263051	0.029554	0.00123754	3.51921e-06	0.83	21.9109
43	genus	Desulfovibrio.id.3173	rs12031543	T	C	-0.127185	-0.000639975	0.0281887	0.00143483	6.54764e-06	0.66	20.3573
	genus		rs1294544	A	C	0.0688782	0.000335754	0.0153635	0.000700979	7.77587e-06	0.630001	20.0995
	genus		rs13066142	G	A	0.119141	0.000243449	0.0250891	0.00121224	3.78665e-06	0.84	22.5502
	genus		rs16863365	A	G	0.109402	-0.000633164	0.0226964	0.000993848	1.7945e-06	0.52	23.2349
	genus		rs2032031	A	G	-0.0654931	1.55288e-05	0.0148681	0.000670406	9.14277e-06	0.98	19.4035
	genus		rs2590913	G	A	0.154496	-0.00268166	0.0339396	0.00123303	6.65421e-06	0.0299999	20.7213
	genus		rs2853179	C	T	0.0811971	-0.00123147	0.0174234	0.000793029	2.42439e-06	0.12	21.7177
	genus		rs4797774	G	A	0.212582	-0.00319777	0.0470044	0.00160535	5.64315e-06	0.0460002	20.4538
	genus		rs6580353	T	C	0.0770979	2.42496e-05	0.0169735	0.000814727	4.93857e-06	0.98	20.632
	genus		rs72647089	T	G	-0.106594	-0.00121134	0.0239337	0.001123	8.29763e-06	0.28	19.8358
	genus		rs7729080	C	A	-0.070287	0.000805304	0.0157691	0.000716866	9.95869e-06	0.26	19.8671
44	genus	Dialister.id.2183	rs10138457	T	C	-0.113054	-0.00190679	0.0261933	0.00133561	7.88122e-06	0.15	18.6291
	genus		rs10938938	G	A	-0.0773514	-0.000754305	0.0170915	0.000849588	7.37063e-06	0.37	20.4822
	genus		rs11071887	T	C	0.0662403	-0.000216823	0.0146315	0.000748633	5.91407e-06	0.77	20.4959
	genus		rs11166701	G	A	-0.0655301	0.000113642	0.013186	0.000667874	5.50746e-07	0.86	24.6976
	genus		rs2314294	T	C	0.0865932	-0.00247791	0.0193719	0.000960189	8.07899e-06	0.00990011	19.9813
	genus		rs2435610	A	C	0.0647131	0.000322616	0.0143314	0.000740501	5.93269e-06	0.66	20.3895
	genus		rs4747450	C	A	0.0668509	0.000191414	0.0147685	0.000756674	5.83729e-06	0.8	20.4899
	genus		rs4753063	G	A	-0.0596297	0.000803888	0.0130052	0.000670973	4.85684e-06	0.23	21.0229
	genus		rs75416973	A	G	0.0727223	-0.001164	0.016451	0.000855205	9.46091e-06	0.17	19.5412
	genus		rs764177	C	A	-0.0601454	-0.00120625	0.0135366	0.000714556	9.60772e-06	0.0909997	19.7418
	genus		rs76680460	G	A	-0.161296	0.00114516	0.0364332	0.00150648	8.19213e-06	0.450001	19.5999
45	genus	Dorea.id.1997	rs11150408	T	G	0.0488254	-0.000138856	0.0109063	0.000668348	7.05777e-06	0.84	20.0417
	genus		rs12537781	T	C	-0.055544	0.000782874	0.0125223	0.000758428	9.15137e-06	0.3	19.6746
	genus		rs13279148	G	A	0.0715309	0.000265035	0.0150878	0.000915355	2.25283e-06	0.77	22.477
	genus		rs1899291	C	T	0.0697217	-0.00052137	0.0150285	0.000994491	4.56686e-06	0.6	21.5232
	genus		rs3005511	A	G	0.0516127	-0.000313758	0.0112852	0.000704877	5.28702e-06	0.66	20.9166
	genus		rs345219	T	G	-0.0497368	-0.000289925	0.0112621	0.000702005	8.8006e-06	0.68	19.5038
	genus		rs3752849	G	A	0.163846	-0.000788942	0.036608	0.00170929	7.68057e-06	0.64	20.0318
	genus		rs4793307	C	T	0.0574165	0.000440902	0.0122472	0.000758533	4.0069e-06	0.56	21.9787
	genus		rs62503162	A	G	-0.0974091	0.000924743	0.0194379	0.00117586	7.46605e-07	0.43	25.1131
	genus		rs73729431	C	T	-0.13745	0.00170957	0.0299983	0.00144423	3.1674e-06	0.24	20.9941
46	genus	Eggerthella.id.819	rs112205261	T	C	-0.188618	0.000276339	0.0403613	0.00135205	3.34648e-06	0.84	21.8391
	genus		rs13070736	A	C	-0.121331	0.000393363	0.0272024	0.000956548	7.61915e-06	0.68	19.8944
	genus		rs1784446	G	A	0.0907728	0.000174449	0.0198096	0.000674006	5.23136e-06	0.8	20.9972
	genus		rs2223081	G	A	0.102572	0.000440938	0.0221108	0.000765235	3.88889e-06	0.56	21.5203
	genus		rs2240838	A	G	0.0980582	0.000257605	0.0197653	0.000679339	7.36205e-07	0.7	24.6128
	genus		rs2877457	G	A	-0.093486	-0.000669408	0.0210208	0.00073274	9.02708e-06	0.36	19.7787
	genus		rs3851328	T	G	-0.107774	-0.00128842	0.0236527	0.00078476	4.17589e-06	0.1	20.762
	genus		rs4985746	G	A	0.110522	-0.000624106	0.0247653	0.000804622	5.71461e-06	0.44	19.9165
	genus		rs6430926	C	T	0.0879736	6.62765e-05	0.0197127	0.000667432	8.37122e-06	0.92	19.9164
	genus		rs67490567	T	C	0.108495	5.23251e-05	0.0245457	0.000865657	8.94216e-06	0.95	19.5374
	genus		rs76663501	C	T	0.175349	0.00111275	0.0378576	0.00116564	4.82574e-06	0.34	21.4537
47	genus	Eisenbergiella.id.11304	rs11027642	C	T	0.129006	-0.00179412	0.0284844	0.00101757	4.91871e-06	0.0779992	20.5118
	genus		rs11079158	T	C	0.100627	0.00106137	0.022546	0.000780699	7.34849e-06	0.17	19.9199
	genus		rs11938607	T	C	0.0978125	0.000375594	0.0216636	0.000791556	8.2182e-06	0.64	20.3859
	genus		rs12257723	A	C	-0.0952742	-0.00159045	0.0211569	0.000741366	8.85121e-06	0.032	20.279
	genus		rs12710729	C	A	0.0893384	-0.00105495	0.0199069	0.000699981	9.8441e-06	0.13	20.1404
	genus		rs13258851	A	G	0.137001	-0.00137589	0.0302124	0.00110502	7.74648e-06	0.21	20.5626
	genus		rs1508033	A	C	0.091546	-0.000572093	0.0195787	0.000698179	3.22889e-06	0.41	21.8632
	genus		rs1553971	T	G	0.120965	-0.00281243	0.0263054	0.000933532	5.26837e-06	0.00259998	21.1459
	genus		rs2683098	C	T	0.107319	0.00153046	0.022515	0.000816019	2.2375e-06	0.061	22.72
	genus		rs3812426	G	A	0.106447	0.00146036	0.0224159	0.000789421	2.71687e-06	0.064	22.5505
	genus		rs4462860	G	A	0.0939071	-0.000271888	0.0201104	0.000711527	4.16221e-06	0.7	21.8049
48	genus	Enterorhabdus.id.820	rs10098492	T	C	0.132323	-0.000272482	0.0293688	0.0011689	6.40572e-06	0.82	20.3001
	genus		rs114731706	T	G	0.182308	0.000478227	0.0382298	0.00145221	2.17342e-06	0.74	22.7409
	genus		rs2051957	C	T	0.0843291	-0.000547175	0.0189864	0.000762153	8.89859e-06	0.47	19.7274
	genus		rs3017103	A	G	0.0980897	0.00132064	0.0208995	0.000867356	2.94044e-06	0.13	22.0281
	genus		rs424715	T	C	0.0818743	-0.00121914	0.0174855	0.000780412	4.4088e-06	0.12	21.925
	genus		rs73331712	T	C	0.26199	-0.00100608	0.055123	0.00157525	4.84923e-06	0.52	22.5893
	genus		rs77655283	G	A	0.132988	0.00229346	0.0298306	0.00127559	5.88042e-06	0.0719996	19.8747
49	genus	Erysipelatoclostridium.id.11381	rs1434153	G	A	-0.0684526	-0.00082078	0.0152443	0.000727753	6.85295e-06	0.26	20.1634
	genus		rs16936671	C	T	-0.0968026	0.00130363	0.0217883	0.000989632	6.04309e-06	0.19	19.7391
	genus		rs17804233	T	C	-0.0662914	0.000781324	0.0144203	0.000667846	4.58605e-06	0.24	21.1332
	genus		rs2901723	C	A	0.0641339	0.00118602	0.0144295	0.000666488	8.79469e-06	0.0749998	19.7549
	genus		rs340991	A	G	-0.0740482	-0.000321975	0.0158891	0.000728603	3.74942e-06	0.66	21.7184
	genus		rs3804326	A	G	0.14147	0.000227819	0.0336352	0.00126884	9.85273e-06	0.86	17.6905
	genus		rs45480394	T	G	-0.0687134	-0.000420201	0.0151835	0.000691648	7.66155e-06	0.54	20.4804
	genus		rs4697572	A	G	-0.0810636	0.00111217	0.0163308	0.00076513	7.5935e-07	0.15	24.6397
	genus		rs58236560	G	T	-0.111157	0.00203221	0.0234426	0.00111148	2.1612e-06	0.0669993	22.4834
	genus		rs61806970	C	T	0.142548	-0.00146461	0.0320688	0.00142322	9.0941e-06	0.3	19.7586
	genus		rs622418	A	G	-0.0668051	0.00123408	0.0143224	0.000667015	3.68156e-06	0.064	21.7563
	genus		rs6474512	A	C	0.067015	-0.000248386	0.0143201	0.000676775	3.01546e-06	0.709999	21.9003
	genus		rs710230	T	C	0.143381	0.0018742	0.0281514	0.00132903	6.3312e-07	0.16	25.9409
	genus		rs7221249	A	G	0.0839861	6.39835e-05	0.0142741	0.000671023	4.30951e-09	0.92	34.619
	genus		rs9590927	G	A	-0.0646003	0.00116191	0.0143479	0.000669553	6.39042e-06	0.0830004	20.2717
50	genus	ErysipelotrichaceaeUCG003.id.11384	rs10164067	T	G	-0.10326	-0.00032101	0.0212405	0.00117739	1.13086e-06	0.79	23.6339
	genus		rs11666127	A	G	-0.0719187	0.00142989	0.0161371	0.000907533	7.90414e-06	0.12	19.8626
	genus		rs11994308	C	T	0.115417	-0.00327779	0.0242503	0.00138437	1.32563e-06	0.0179999	22.6522
	genus		rs12251396	A	G	-0.0705399	0.000587953	0.0158766	0.000873633	9.51839e-06	0.5	19.7404
	genus		rs17798136	G	A	0.158818	0.000938135	0.0347674	0.00165599	3.23598e-06	0.57	20.8666
	genus		rs214586	T	C	-0.106455	0.000434103	0.024038	0.00143616	8.50147e-06	0.760001	19.6124
	genus		rs2302840	T	C	-0.0871966	0.00144156	0.017687	0.00103242	1.29329e-06	0.16	24.3046
	genus		rs28568391	A	G	-0.0583911	0.000383209	0.0118741	0.000675016	6.41953e-07	0.57	24.1822
	genus		rs4758231	G	T	-0.0551754	0.000392513	0.0122047	0.000719018	6.54912e-06	0.59	20.438
	genus		rs59068084	T	G	0.0564772	0.00168255	0.0120224	0.000677403	3.11742e-06	0.0129999	22.0681
	genus		rs62403464	T	C	-0.0731743	0.000795841	0.0156516	0.000897722	3.43738e-06	0.38	21.8576
	genus		rs6875357	C	T	0.165673	-0.00335428	0.0353831	0.00161887	6.69637e-06	0.0379997	21.9237
	genus		rs73074432	C	T	0.072154	0.000199337	0.0164378	0.00092041	9.9902e-06	0.83	19.2679
	genus		rs74988980	G	A	-0.133141	-0.000589236	0.0348574	0.00158534	8.64276e-06	0.709999	14.5893
	genus		rs75949021	T	C	-0.169667	-0.00160505	0.0374238	0.00149445	3.57507e-06	0.28	20.5541
	genus		rs76502207	T	C	0.144844	0.00112888	0.0289929	0.00138898	6.41121e-07	0.42	24.9583
	genus		rs8053479	A	G	-0.0838212	0.000215914	0.0186509	0.00102659	5.83413e-06	0.83	20.198
51	genus	Escherichia.Shigella.id.3504	rs112767262	T	C	0.0732963	0.00158976	0.0163589	0.000856963	8.20636e-06	0.064	20.0751
	genus		rs113127095	A	G	0.151009	0.0010023	0.0323434	0.00141266	3.33349e-06	0.48	21.799
	genus		rs113513883	A	G	0.172283	0.000587901	0.038041	0.0014248	5.27716e-06	0.68	20.5108
	genus		rs1154904	A	G	-0.0613376	0.000696724	0.0130644	0.000668773	3.03751e-06	0.3	22.0431
	genus		rs118526	C	A	-0.0594401	-0.00136549	0.013598	0.000678502	7.99566e-06	0.0439997	19.1077
	genus		rs2798105	A	G	-0.100851	0.000273408	0.0222045	0.00113297	8.24501e-06	0.81	20.6289
	genus		rs4731451	G	A	-0.0609885	0.000378489	0.0135157	0.000695314	7.4731e-06	0.59	20.3619
	genus		rs57024273	T	C	0.0626172	-0.000453496	0.0139919	0.000739544	9.70464e-06	0.54	20.028
	genus		rs592299	T	C	-0.0592004	-0.0010672	0.0129486	0.000669053	4.76927e-06	0.11	20.9026
	genus		rs73208162	A	G	-0.119296	-0.00141567	0.024839	0.00130974	2.19391e-06	0.28	23.0665
52	genus	Faecalibacterium.id.2057	rs10927394	G	T	-0.232262	-0.000969506	0.0512364	0.00194513	7.01885e-06	0.62	20.5494
	genus		rs114946999	C	T	-0.0861565	0.00178039	0.01896	0.00114593	5.69574e-06	0.12	20.6489
	genus		rs11776390	T	C	-0.078354	0.00116077	0.017183	0.00105592	6.39675e-06	0.27	20.7932
	genus		rs1271565	C	T	-0.0576251	0.000772068	0.0119649	0.000747597	1.30169e-06	0.3	23.1955
	genus		rs12753492	A	C	0.0641305	0.000668796	0.0149933	0.00091628	8.80273e-06	0.47	18.295
	genus		rs2835874	T	C	-0.0866356	-0.000394107	0.0196496	0.00127841	7.54405e-06	0.760001	19.4396
	genus		rs6910935	A	G	0.134864	-0.00168433	0.0277032	0.00141742	1.37848e-06	0.23	23.6991
	genus		rs75499067	C	T	0.227585	0.00448825	0.0465522	0.0015279	1.76448e-06	0.00329997	23.9004
	genus		rs79656633	T	C	0.145631	0.00353274	0.0323019	0.00156868	8.13557e-06	0.0239999	20.3259
	genus		rs9536330	T	C	-0.048317	-6.37943e-05	0.010797	0.000686712	5.33258e-06	0.93	20.0259
53	genus	FamilyXIIIAD3011group.id.11293	rs11126423	C	T	0.0904399	-0.000205994	0.0196301	0.0011162	5.91249e-06	0.85	21.2263
	genus		rs11736617	G	A	-0.0759493	0.00143613	0.0172101	0.00101906	9.02048e-06	0.16	19.4752
	genus		rs12812672	T	C	-0.096065	0.00061168	0.020828	0.0011626	2.55807e-06	0.6	21.2733
	genus		rs149302	T	C	-0.0645635	-0.00163112	0.0143225	0.000819393	7.4818e-06	0.0470002	20.3206
	genus		rs16840310	A	G	-0.0608052	0.000454652	0.0122149	0.000695169	6.75113e-07	0.51	24.78
	genus		rs16940167	C	T	0.0732552	-7.20841e-05	0.0159898	0.000918218	3.90837e-06	0.94	20.9889
	genus		rs17156849	G	A	-0.112891	-0.000938531	0.0245292	0.00127064	4.19171e-06	0.46	21.1812
	genus		rs62029761	A	G	0.128753	0.000883429	0.0276002	0.00145455	3.89083e-06	0.54	21.7616
	genus		rs62200412	C	T	-0.0800851	5.56558e-05	0.0163834	0.000917265	5.80219e-07	0.95	23.8943
	genus		rs72730932	C	A	-0.0899559	0.00019419	0.0177107	0.000920214	6.88766e-07	0.83	25.7982
	genus		rs739451	C	T	0.0649589	0.000731983	0.0147534	0.000830341	7.8781e-06	0.38	19.3862
	genus		rs9276029	A	G	-0.0811384	-0.000730989	0.0185669	0.00097597	8.92766e-06	0.450001	19.0975
	genus		rs9837139	A	G	0.10752	0.000229404	0.0240482	0.00135164	8.70808e-06	0.87	19.9901
54	genus	FamilyXIIIUCG001.id.11294	rs112362903	A	G	-0.149047	0.0011551	0.0333271	0.00158507	7.8777e-06	0.47	20.001
	genus		rs12049454	T	C	-0.0647298	-0.00040822	0.0134065	0.000720414	1.17378e-06	0.57	23.3118
	genus		rs1426266	T	C	-0.0665521	4.39173e-05	0.0137151	0.000730358	1.24935e-06	0.95	23.5466
	genus		rs3842897	G	A	-0.112639	-0.000743043	0.0242751	0.0012864	5.19705e-06	0.56	21.5307
	genus		rs62414802	C	T	-0.0611904	-0.000517621	0.013457	0.000702584	4.29181e-06	0.46	20.6762
	genus		rs7119679	G	A	-0.0809085	0.00190412	0.0174782	0.000952855	3.52494e-06	0.0460002	21.4286
	genus		rs76463770	A	G	0.19313	-0.00170075	0.0419866	0.00157423	3.77476e-06	0.28	21.1581
	genus		rs8076666	A	G	0.088655	0.000874808	0.0198094	0.00107522	8.0183e-06	0.42	20.0292
55	genus	Flavonifractor.id.2059	rs114873521	C	T	-0.130067	0.00246011	0.0294087	0.00136479	7.12522e-06	0.0710003	19.5605
	genus		rs11811696	T	C	-0.116063	0.000600403	0.0241012	0.0011524	2.07346e-06	0.6	23.1904
	genus		rs12030302	A	G	-0.0692276	0.000343476	0.0137467	0.000669745	5.6084e-07	0.61	25.3607
	genus		rs34066017	A	G	0.0764294	-0.000392257	0.0159789	0.000760562	1.52086e-06	0.61	22.8784
	genus		rs806808	T	C	0.0667272	-0.000842432	0.0136557	0.000666315	1.17972e-06	0.21	23.8767
56	genus	Fusicatenibacter.id.11305	rs10439674	A	G	-0.0572129	-0.000804498	0.0130007	0.000831166	7.68485e-06	0.33	19.3667
	genus		rs167879	C	T	-0.0659543	-0.000478813	0.0148763	0.000880907	5.86893e-06	0.59	19.6562
	genus		rs1864685	A	C	-0.0494799	0.000418906	0.0108105	0.000668073	4.96161e-06	0.53	20.9492
	genus		rs2025938	G	A	-0.0967298	-0.00170776	0.0205426	0.00121416	2.98832e-06	0.16	22.1723
	genus		rs206581	A	G	-0.0568339	-0.000605893	0.0127894	0.000801599	8.95756e-06	0.450001	19.7476
	genus		rs2132128	G	A	-0.0771914	-0.000895822	0.0160344	0.00101211	1.07686e-06	0.38	23.1755
	genus		rs3303	T	C	-0.0953657	-0.000511694	0.020407	0.00120258	3.93891e-06	0.67	21.8387
	genus		rs4378146	A	C	-0.0616691	-0.000849557	0.0125259	0.000767947	7.20451e-07	0.27	24.2392
	genus		rs60254196	A	G	-0.0492427	-0.000799958	0.0109365	0.000669529	5.46739e-06	0.23	20.2735
	genus		rs62187631	T	C	-0.0710571	0.000948897	0.015924	0.000925384	4.54526e-06	0.31	19.9118
	genus		rs62353480	A	G	-0.0701397	5.48695e-05	0.0145589	0.000877254	1.56768e-06	0.95	23.2098
	genus		rs6515626	G	A	0.141575	-0.00160843	0.0313559	0.00164284	7.28654e-06	0.33	20.3862
	genus		rs704418	T	C	0.0739124	-0.000548201	0.0151073	0.000966919	7.77428e-07	0.57	23.9366
	genus		rs7069626	T	C	0.0509014	0.00116657	0.0111381	0.000680839	5.41632e-06	0.0870001	20.8852
	genus		rs73103914	A	G	-0.0597324	0.000247049	0.0134458	0.000815429	8.29563e-06	0.760001	19.7355
	genus		rs792108	T	C	-0.0508345	0.00011201	0.0113843	0.000694225	8.49535e-06	0.87	19.939
	genus		rs8028026	A	G	-0.0792146	0.00103855	0.0180505	0.00105312	8.0633e-06	0.32	19.259
	genus		rs8063430	T	C	-0.104026	-0.000916553	0.022217	0.00144556	4.9289e-06	0.53	21.9239
	genus		rs9905659	G	A	-0.061617	0.00119749	0.0136576	0.000873867	7.30993e-06	0.17	20.3542
57	genus	Gordonibacter.id.821	rs13412653	A	C	0.107597	-0.000705666	0.0239228	0.000697204	8.61141e-06	0.31	20.2293
	genus		rs16955299	G	A	-0.196423	-0.000671066	0.0433538	0.00127333	6.37019e-06	0.6	20.5272
	genus		rs322296	G	A	0.17869	-0.00173671	0.037722	0.00103589	4.02422e-06	0.0940005	22.4393
	genus		rs35042269	C	A	-0.180293	0.00244553	0.0403296	0.00122221	8.10852e-06	0.0449997	19.9852
	genus		rs3765837	T	G	-0.190729	0.000556392	0.0433608	0.00115229	7.16906e-06	0.630001	19.348
	genus		rs4596722	A	G	0.102908	0.000359494	0.0231571	0.000667805	9.0568e-06	0.59	19.7484
	genus		rs61934597	C	T	-0.172495	0.0003518	0.0388567	0.00113238	8.36672e-06	0.760001	19.7069
	genus		rs71545975	A	G	-0.153972	0.000536782	0.0338918	0.000957711	7.03944e-06	0.58	20.6393
	genus		rs72714787	C	A	0.181405	-0.00135348	0.0377102	0.00111424	1.42889e-06	0.22	23.1409
	genus		rs72939513	A	G	-0.21399	-0.00102052	0.0490592	0.00144574	7.98199e-06	0.48	19.0259
	genus		rs7294633	C	T	0.12867	0.000729808	0.0249946	0.000732654	3.43763e-07	0.32	26.5009
	genus		rs768830	G	A	0.149852	-0.00173511	0.0333315	0.000989279	7.75583e-06	0.0790005	20.2124
58	genus	Haemophilus.id.3698	rs10781340	G	A	0.0948915	-0.00119227	0.0203221	0.000887652	4.32266e-06	0.18	21.8031
	genus		rs111582866	G	A	-0.124265	-0.0013164	0.026016	0.00108788	1.27347e-06	0.23	22.8149
	genus		rs35509	G	A	0.128249	-0.00206607	0.0268779	0.00113972	2.00952e-06	0.0700003	22.7676
	genus		rs4822728	T	C	0.0705861	0.000490725	0.0151388	0.000687168	3.47849e-06	0.48	21.7399
	genus		rs76022354	C	T	0.244638	-0.000170613	0.0505504	0.00162573	1.83031e-06	0.92	23.4205
	genus		rs78909003	T	C	-0.246256	-4.98406e-05	0.0503924	0.00149913	1.66745e-06	0.97	23.8805
	genus		rs9328464	T	C	0.0723095	-0.000447022	0.0148799	0.000663763	1.42269e-06	0.5	23.615
	genus		rs9382510	C	T	-0.093521	-0.000476863	0.0172649	0.000787319	7.12051e-08	0.54	29.3422
	genus		rs9895850	T	C	-0.192957	-0.00171629	0.0416755	0.00151702	2.1406e-06	0.26	21.4367
59	genus	Holdemanella.id.11393	rs12513188	G	A	0.0903906	-0.000237048	0.0195276	0.000843137	4.6548e-06	0.780001	21.4263
	genus		rs17586763	T	C	-0.227285	-0.00388902	0.0510135	0.00164521	7.71949e-06	0.0179999	19.8504
	genus		rs1926302	G	A	-0.107972	-9.76709e-05	0.0231421	0.00100795	7.50141e-06	0.92	21.7679
	genus		rs34187114	C	A	-0.104505	0.000102921	0.022601	0.000917897	5.13495e-06	0.91	21.3807
	genus		rs35228298	G	A	0.0934832	-0.000406119	0.0202886	0.000815081	7.29849e-06	0.62	21.2307
	genus		rs4541991	T	C	-0.0927334	-0.000119876	0.0194435	0.000814883	2.10094e-06	0.88	22.747
	genus		rs607782	T	C	-0.0854214	-0.000503792	0.0172515	0.000712456	7.19447e-07	0.48	24.5177
	genus		rs62113381	T	C	-0.105447	0.00271805	0.0232029	0.000935786	5.53879e-06	0.00369999	20.6531
	genus		rs73011279	T	C	-0.0961669	0.00125803	0.0199336	0.000807243	1.36046e-06	0.12	23.2744
	genus		rs75764681	T	C	-0.283103	-0.00145659	0.0598999	0.00164298	1.94273e-06	0.38	22.3376
	genus		rs8113760	G	A	0.078999	-1.8181e-06	0.01734	0.000697087	4.62395e-06	1	20.7559
60	genus	Holdemania.id.2157	rs10885477	T	C	-0.135137	-0.000461624	0.0301894	0.00136183	8.59833e-06	0.73	20.0372
	genus		rs11080063	G	A	-0.0665238	0.000314274	0.0149837	0.000664655	6.66887e-06	0.64	19.7113
	genus		rs111745969	A	G	0.120677	0.000429706	0.0265781	0.00112851	3.70776e-06	0.7	20.6158
	genus		rs113593397	A	G	-0.128935	0.00169852	0.0282526	0.00119779	9.35728e-06	0.16	20.8268
	genus		rs116500994	G	T	-0.13755	-0.000802946	0.0293386	0.00129801	2.34479e-06	0.54	21.9809
	genus		rs12701617	A	G	-0.0660617	0.000242802	0.0149427	0.000672351	9.51844e-06	0.719999	19.5453
	genus		rs1867876	T	C	0.0842919	-0.000698859	0.0162192	0.000738871	2.7388e-07	0.34	27.0093
	genus		rs4146507	C	T	0.079488	-0.00161911	0.0177002	0.000812076	7.22973e-06	0.0460002	20.1672
	genus		rs6133067	T	C	0.0910829	-0.000711438	0.0178561	0.000846563	5.16929e-07	0.4	26.0196
	genus		rs73139538	G	A	-0.148594	0.00133184	0.0327469	0.00137814	7.77178e-06	0.33	20.5901
	genus		rs77293403	A	G	0.164556	-0.00111782	0.0341775	0.00137852	1.77466e-06	0.42	23.182
	genus		rs80149660	C	T	-0.232987	-0.000651018	0.0519183	0.00139877	6.04217e-06	0.64	20.1383
	genus		rs9500080	C	T	0.0926764	0.000115109	0.0178886	0.000801431	4.08515e-07	0.89	26.8402
	genus		rs9529719	T	C	0.074038	-0.000381226	0.0160494	0.000728144	5.96669e-06	0.6	21.2809
	genus		rs967319	T	C	0.0788638	-0.000764768	0.0176744	0.000774186	8.38155e-06	0.32	19.9098
61	genus	Howardella.id.2000	rs10048062	C	T	-0.147352	0.000319342	0.0336531	0.00100005	8.58873e-06	0.75	19.1718
	genus		rs12452946	A	G	-0.105833	-0.00071568	0.0228941	0.000669945	3.80393e-06	0.29	21.3696
	genus		rs1484873	A	G	-0.227831	0.0017077	0.046335	0.00148468	2.55918e-06	0.25	24.1773
	genus		rs17167098	G	A	-0.169366	-0.000541289	0.0352068	0.000955231	1.12323e-06	0.57	23.1419
	genus		rs2154047	C	A	-0.192557	0.00140209	0.0420093	0.00120679	9.97042e-06	0.25	21.0101
	genus		rs36081916	T	C	-0.18123	-0.00089925	0.0402987	0.00111436	4.7004e-06	0.42	20.2244
	genus		rs3791893	A	G	0.147035	0.00051632	0.034023	0.00103092	9.49716e-06	0.62	18.6766
	genus		rs609430	T	G	-0.112045	0.00155946	0.0239328	0.000705498	3.34484e-06	0.0269998	21.918
	genus		rs672217	G	A	0.164146	-0.000374671	0.0349993	0.000992405	3.52468e-06	0.709999	21.9959
	genus		rs901099	T	G	-0.12718	-0.000106703	0.0250924	0.000727756	6.52858e-07	0.88	25.6894
62	genus	Hungatella.id.11306	rs10044993	C	A	0.139547	0.000865893	0.0316748	0.000949461	8.06668e-06	0.36	19.4095
	genus		rs13128780	T	C	-0.149725	-0.00065619	0.0312777	0.000950876	1.74998e-06	0.49	22.915
	genus		rs13249325	T	G	-0.100023	-7.46568e-05	0.0225883	0.000688428	9.69162e-06	0.91	19.6078
	genus		rs17092615	G	A	0.152235	-0.000556335	0.0337867	0.00099452	7.37677e-06	0.58	20.3018
	genus		rs72759041	G	T	-0.126025	-5.30936e-05	0.0282242	0.000782655	3.86095e-06	0.95	19.9374
63	genus	Intestinibacter.id.11345	rs11109097	C	T	0.0624272	-0.00053118	0.0138539	0.00072709	5.49484e-06	0.47	20.305
	genus		rs118030283	G	A	-0.151829	0.00135079	0.0324471	0.001469	2.67439e-06	0.36	21.8956
	genus		rs16938435	T	C	-0.112189	-0.00070765	0.0235439	0.00126753	1.80097e-06	0.58	22.706
	genus		rs2098844	C	T	-0.0575295	0.000307914	0.0128416	0.000671811	6.78879e-06	0.649999	20.0699
	genus		rs2702387	A	G	0.0608559	-0.000275006	0.0132145	0.00070622	4.25994e-06	0.7	21.2081
	genus		rs4327025	G	A	-0.0810346	0.000655956	0.0154397	0.000811765	1.64326e-07	0.42	27.5464
	genus		rs447950	A	G	0.0628342	0.000292406	0.0136652	0.000722927	5.63911e-06	0.69	21.1426
	genus		rs478972	T	C	-0.142681	0.00155067	0.0297116	0.00153647	1.81991e-06	0.31	23.0611
	genus		rs6062862	A	G	0.0924508	-0.000677808	0.0204658	0.00103314	6.67984e-06	0.51	20.4063
	genus		rs62430350	T	C	0.151096	0.00040165	0.0351476	0.00150365	6.84229e-06	0.79	18.4805
	genus		rs68093214	C	T	0.0662258	-0.00107775	0.0149877	0.000771334	9.25769e-06	0.16	19.5246
	genus		rs6875660	C	T	0.0890455	-0.000120072	0.0193905	0.00105527	3.05781e-06	0.91	21.0885
	genus		rs893394	G	A	0.0583322	0.00151658	0.0130729	0.000679283	7.85038e-06	0.0259998	19.9099
	genus		rs9348442	C	T	0.099082	0.000265344	0.0221625	0.00125217	6.25936e-06	0.83	19.9871
64	genus	Intestinimonas.id.2062	rs10262702	T	C	0.0918017	0.00148133	0.0194885	0.0010121	2.06073e-06	0.14	22.1894
	genus		rs11258178	A	G	0.0660742	-0.000594053	0.0134139	0.000690073	6.98195e-07	0.39	24.2636
	genus		rs11928843	G	A	-0.0607331	0.00096933	0.0132035	0.000669688	4.20567e-06	0.15	21.1578
	genus		rs12226153	A	G	-0.151142	0.000329672	0.0306922	0.00141671	5.12171e-07	0.82	24.2502
	genus		rs17067892	C	T	0.107194	0.000805826	0.0250013	0.00129047	6.37926e-06	0.53	18.3828
	genus		rs1859797	G	A	0.060368	-0.000422177	0.0131793	0.000671318	4.12235e-06	0.53	20.9812
	genus		rs2276760	A	G	-0.0685234	0.000745903	0.0152546	0.00081127	7.84062e-06	0.36	20.178
	genus		rs2731794	C	T	0.120632	0.00283975	0.0257529	0.00133133	1.91744e-06	0.0329997	21.9418
	genus		rs2930225	G	T	0.0729524	0.00168572	0.0152948	0.000750245	1.34622e-06	0.025	22.7504
	genus		rs4113676	A	C	-0.218507	0.00272956	0.0490152	0.00156414	7.41635e-06	0.0810009	19.8733
	genus		rs4784055	T	C	-0.175324	-0.000783931	0.038599	0.00166178	8.71812e-07	0.64	20.6315
	genus		rs62240188	G	A	0.130074	-0.000228836	0.0267179	0.00123946	2.20308e-06	0.85	23.7014
	genus		rs62427239	C	A	0.162658	0.000376235	0.0367647	0.00152299	9.40505e-06	0.8	19.5744
	genus		rs6934519	C	T	0.0692373	0.00119733	0.0151154	0.000762548	8.56956e-06	0.12	20.9818
	genus		rs716604	A	G	0.0818068	-0.000956212	0.0165992	0.000867645	8.5663e-07	0.27	24.2886
	genus		rs7170984	T	C	-0.0658116	0.0010583	0.0140767	0.000734079	2.98356e-06	0.15	21.8575
	genus		rs72982915	C	T	0.183158	-0.0015497	0.0402743	0.00159271	4.91157e-06	0.33	20.6822
65	genus	Lachnoclostridium.id.11308	rs1031599	G	T	-0.078627	-0.00243327	0.0175644	0.00120632	6.31376e-06	0.0439997	20.039
	genus		rs12566975	T	C	-0.0468097	-0.00119725	0.0105787	0.000666615	9.57204e-06	0.0719996	19.5798
	genus		rs1528479	G	A	-0.0497798	0.00109055	0.0111919	0.000710274	9.63976e-06	0.12	19.7832
	genus		rs1997204	T	C	-0.108075	-0.00139069	0.0242022	0.00145119	5.97081e-06	0.34	19.9406
	genus		rs2385421	A	G	0.0746186	0.00302881	0.0180734	0.0012692	7.13717e-06	0.017	17.0457
	genus		rs3821998	C	A	-0.0864066	0.000246499	0.0192519	0.00122008	6.72052e-06	0.84	20.1439
	genus		rs4738679	G	A	-0.0520267	0.00146225	0.011404	0.000707626	4.41754e-06	0.0389996	20.813
	genus		rs6112314	A	C	-0.0561715	-0.000834497	0.0108174	0.000682361	2.43212e-07	0.22	26.964
	genus		rs615997	T	C	0.0511752	0.000439937	0.0106491	0.000669161	2.02677e-06	0.51	23.0939
	genus		rs62285313	A	G	0.0864203	-0.00023743	0.0181565	0.0010883	1.58331e-06	0.83	22.6551
	genus		rs72829893	G	T	0.117472	-0.00091887	0.0268103	0.00152442	5.57766e-06	0.55	19.1985
	genus		rs78068103	A	G	0.0886199	-0.00130648	0.0194248	0.00131307	3.66519e-06	0.32	20.8137
	genus		rs789029	C	T	-0.0641288	-0.000481766	0.0137974	0.000887338	3.75328e-06	0.59	21.6029
66	genus	Lachnospira.id.2004	rs13157098	A	G	-0.0768058	0.00103555	0.0155312	0.000934554	5.99315e-07	0.27	24.4556
	genus		rs159484	G	A	0.0794668	0.000344391	0.0176999	0.00114008	6.67622e-06	0.760001	20.1573
	genus		rs2520509	A	G	0.0519063	0.000262454	0.011578	0.000712132	7.41854e-06	0.709999	20.099
	genus		rs4686798	T	C	0.0531826	-7.86353e-05	0.0113747	0.000689312	2.73936e-06	0.91	21.8603
	genus		rs4923324	G	A	-0.0617321	0.000420251	0.0133387	0.000780833	2.43593e-06	0.59	21.4189
	genus		rs56791201	T	C	0.051823	0.00010186	0.0110697	0.00066632	2.92823e-06	0.88	21.9167
67	genus	LachnospiraceaeFCS020group.id.11314	rs10093861	G	A	-0.0568869	-0.00102321	0.0121152	0.000665368	3.05624e-06	0.12	22.0477
	genus		rs1254846	G	A	0.105963	0.00184593	0.0232501	0.00129265	5.59664e-06	0.15	20.7709
	genus		rs1363769	T	C	-0.200628	0.000454598	0.0449372	0.00150484	1.58163e-06	0.760001	19.933
	genus		rs2322265	C	T	-0.0666305	-0.000554794	0.0141577	0.000783153	5.20809e-06	0.48	22.1495
	genus		rs2862811	T	C	0.0564927	0.000260867	0.0121736	0.000669709	3.91911e-06	0.7	21.5351
	genus		rs35035870	T	C	-0.190615	0.00010772	0.0414403	0.00159826	2.62028e-06	0.95	21.1578
	genus		rs3999074	G	T	-0.0550587	-0.00115961	0.0121847	0.000675416	6.55048e-06	0.0860003	20.4185
	genus		rs4452603	T	G	0.0604208	0.000701304	0.0135965	0.000754234	8.9819e-06	0.35	19.748
	genus		rs62140927	C	T	0.0613709	0.000143621	0.0131055	0.000734036	2.3794e-06	0.84	21.929
	genus		rs7249113	G	A	0.0679483	0.000469259	0.0133496	0.000738489	3.72097e-07	0.53	25.9073
	genus		rs72793667	A	G	-0.116881	-0.00116836	0.0246589	0.00122897	1.63421e-06	0.34	22.4667
	genus		rs9308097	A	G	0.055381	0.000198522	0.0123659	0.00067866	7.4729e-06	0.77	20.0571
	genus		rs9788306	C	T	-0.062804	-4.01406e-05	0.0130744	0.000730099	1.38618e-06	0.96	23.0743
68	genus	LachnospiraceaeNC2004group.id.11316	rs117467633	T	C	-0.169687	0.00149551	0.0383169	0.00133137	9.13317e-06	0.26	19.6119
	genus		rs12127733	G	A	0.115182	-0.00273301	0.0246006	0.000876899	3.10594e-06	0.00179999	21.9217
	genus		rs12208226	C	A	-0.154739	0.00024845	0.0340372	0.00121742	9.7484e-06	0.84	20.6677
	genus		rs12863463	G	A	-0.156365	-0.00291543	0.0345372	0.00127352	6.03984e-06	0.0219999	20.4977
	genus		rs17067076	G	A	-0.154631	-0.00154205	0.0352194	0.00147794	5.61206e-06	0.3	19.2767
	genus		rs1928659	T	C	0.102522	-0.00132127	0.0226445	0.000779075	6.17241e-06	0.0899995	20.4978
	genus		rs1929743	T	C	0.0837206	0.000232693	0.0190318	0.000701883	9.0551e-06	0.74	19.351
	genus		rs3756315	A	G	-0.0883469	-0.000381389	0.0188397	0.000713133	3.32583e-06	0.59	21.9905
	genus		rs6116753	G	A	0.0994748	-0.000374001	0.0209139	0.000762823	2.9225e-06	0.62	22.6233
69	genus	LachnospiraceaeND3007group.id.11317	rs2861203	G	A	0.0572304	0.00094921	0.0127279	0.000744887	7.36931e-06	0.2	20.2181
	genus		rs72776675	T	C	-0.0647067	0.000193938	0.014797	0.000877149	8.71689e-06	0.83	19.1228
	genus		rs9932954	A	G	-0.0561864	-0.000381433	0.0115984	0.000670736	1.24882e-06	0.57	23.4674
70	genus	LachnospiraceaeNK4A136group.id.11319	rs10952110	G	T	0.0487709	-0.000948058	0.0109614	0.000672282	9.08113e-06	0.16	19.7964
	genus		rs11263806	A	G	-0.0524615	7.99136e-05	0.0116758	0.000725638	5.06517e-06	0.91	20.1887
	genus		rs12611395	A	G	-0.0902532	-0.000136793	0.0199652	0.00114097	5.83039e-06	0.9	20.4351
	genus		rs160061	A	G	0.0513831	-0.00115655	0.0108094	0.000667403	2.12198e-06	0.0830004	22.5963
	genus		rs28540839	A	C	0.0508285	-0.000663774	0.0110591	0.000666687	9.34319e-06	0.32	21.1239
	genus		rs2880566	T	C	0.0599578	-0.000694989	0.0134693	0.00083875	5.61428e-06	0.41	19.8155
	genus		rs4955932	T	C	-0.0492283	-0.000211169	0.0109388	0.000692494	7.05426e-06	0.760001	20.2531
	genus		rs59805249	T	C	0.0936162	-0.000632253	0.0207982	0.00141496	9.45385e-06	0.649999	20.2605
	genus		rs68104925	T	C	-0.0549104	-0.000191502	0.0115385	0.00069619	2.36779e-06	0.780001	22.647
	genus		rs7073658	T	G	-0.0499621	0.00159364	0.0109693	0.00068413	5.2691e-06	0.02	20.7456
	genus		rs73044693	A	G	-0.10758	-0.000228391	0.0229884	0.00122856	3.57256e-06	0.85	21.9
	genus		rs7616165	G	T	-0.230542	-0.000756723	0.0483465	0.00155535	2.77391e-06	0.630001	22.739
	genus		rs76193507	A	G	-0.22973	-0.000440914	0.0499776	0.00159736	2.9309e-06	0.780001	21.1293
	genus		rs7832116	A	G	-0.0714756	0.00036558	0.0151703	0.000950808	3.57084e-06	0.7	22.1987
	genus		rs954878	A	G	-0.0520656	0.00147923	0.0109082	0.000672841	1.78203e-06	0.0280001	22.7821
71	genus	LachnospiraceaeUCG001.id.11321	rs12131224	C	T	0.117095	-0.000489181	0.02591	0.0011643	7.39863e-06	0.67	20.4243
	genus		rs2050911	G	A	0.0751466	-0.00149514	0.0153934	0.000731493	1.10648e-06	0.0409996	23.8313
	genus		rs2371284	T	C	-0.0761893	0.000689104	0.0170127	0.000806452	7.55967e-06	0.39	20.0559
	genus		rs437876	T	C	0.0784637	-0.000201023	0.0144768	0.000696179	7.1655e-08	0.77	29.3761
	genus		rs4981345	T	C	-0.0681973	-5.53128e-05	0.0149831	0.000702652	6.08596e-06	0.94	20.7171
	genus		rs573933	T	C	-0.107898	-0.00133076	0.0232346	0.00116108	3.10508e-06	0.25	21.5655
	genus		rs62496417	T	G	-0.0748504	-0.000553249	0.0165681	0.000783794	5.87504e-06	0.48	20.4101
	genus		rs7341608	T	C	-0.0784757	7.34765e-05	0.0177648	0.000854346	9.48124e-06	0.93	19.5142
	genus		rs74034332	G	A	0.168045	-0.00058202	0.0382637	0.00155194	3.33351e-06	0.709999	19.2877
	genus		rs78848836	A	G	-0.118868	-0.000444643	0.0259753	0.00115504	3.38171e-06	0.7	20.9415
	genus		rs8104225	A	G	0.0892098	0.00169564	0.0197665	0.000956381	8.04216e-06	0.0759994	20.3688
	genus		rs9403580	C	T	0.107801	0.00131755	0.0229777	0.00110258	3.46785e-06	0.23	22.0104
	genus		rs985416	C	T	0.0970258	-0.0007681	0.0181807	0.000846512	1.45591e-07	0.36	28.4809
72	genus	LachnospiraceaeUCG004.id.11324	rs11128180	A	G	0.0648288	-0.000526603	0.0140126	0.000784065	4.51737e-06	0.5	21.4041
	genus		rs12072562	T	C	0.133104	-0.000282852	0.0303566	0.00142693	7.0737e-06	0.84	19.2254
	genus		rs12202257	G	A	-0.0550876	-0.000760146	0.0124186	0.000691795	7.02875e-06	0.27	19.6773
	genus		rs12673420	G	A	0.0554351	0.00012125	0.0118375	0.000674938	2.98079e-06	0.86	21.9305
	genus		rs12747809	G	A	-0.062197	-0.000310514	0.0125685	0.000715908	8.64875e-07	0.66	24.4892
	genus		rs12894272	A	G	0.0579792	0.000528894	0.0125229	0.000710685	4.33949e-06	0.46	21.4356
	genus		rs233486	A	G	-0.0799088	0.00100317	0.017766	0.000978551	6.28457e-06	0.31	20.2307
	genus		rs2444793	C	T	-0.0542433	-0.000909187	0.0118188	0.000669672	4.77076e-06	0.17	21.0644
	genus		rs2726805	A	G	0.0548397	-0.00120836	0.0120844	0.000683088	6.30399e-06	0.0769999	20.5938
	genus		rs2882478	G	A	-0.0577091	0.000785011	0.0118338	0.000674222	1.20811e-06	0.24	23.7814
	genus		rs35182105	A	G	-0.109724	0.000787709	0.024221	0.00130267	4.86508e-06	0.55	20.5221
	genus		rs62256516	G	A	0.0592366	-0.000282947	0.0132222	0.000764639	9.84509e-06	0.709999	20.0711
	genus		rs6656451	C	T	-0.05436	0.000199968	0.011947	0.00066895	5.56781e-06	0.760001	20.7034
	genus		rs7629954	A	G	0.108441	-0.000581836	0.023825	0.00128818	5.77222e-06	0.649999	20.7167
73	genus	LachnospiraceaeUCG008.id.11328	rs10741777	T	C	-0.0973842	0.000337488	0.0194791	0.000782918	7.68659e-07	0.67	24.9941
	genus		rs10793103	C	T	0.0974344	-0.000128143	0.0181279	0.000720741	9.34937e-08	0.86	28.8887
	genus		rs10801803	G	A	-0.117029	-0.00096528	0.0243085	0.000986937	1.40029e-06	0.33	23.1778
	genus		rs13024781	T	C	-0.0798769	-1.09041e-05	0.0168846	0.000671402	2.29166e-06	0.99	22.3801
	genus		rs57091572	A	G	-0.110443	0.000466151	0.0235801	0.000923178	2.85822e-06	0.61	21.9372
	genus		rs57254474	G	A	0.0886512	2.86235e-05	0.0199045	0.000779761	6.92061e-06	0.97	19.8365
	genus		rs61944774	A	G	0.179838	4.85266e-05	0.0393797	0.00140964	6.34122e-06	0.97	20.8554
	genus		rs62277846	C	T	0.102292	-0.000608782	0.0212319	0.000831951	1.58892e-06	0.46	23.2118
	genus		rs67078837	T	C	-0.0845848	-0.000746843	0.0170693	0.000670096	7.68189e-07	0.27	24.5559
	genus		rs75356640	G	A	0.136523	-0.00113174	0.0303128	0.00121151	9.83206e-06	0.35	20.2844
	genus		rs955844	A	C	0.112064	-0.00052312	0.0228369	0.00090409	1.80994e-06	0.56	24.0801
74	genus	LachnospiraceaeUCG010.id.11330	rs10414815	T	C	0.10453	-0.00148443	0.0230253	0.00105696	4.23977e-06	0.16	20.6096
	genus		rs11192447	A	G	0.126592	-0.00188625	0.024345	0.0013846	4.68957e-07	0.17	27.0392
	genus		rs12346653	C	T	0.0657686	-6.34227e-05	0.0139569	0.000775969	2.70321e-06	0.93	22.2053
	genus		rs17730011	G	A	-0.0702357	-0.0018028	0.015706	0.000872209	7.84597e-06	0.0389996	19.9979
	genus		rs2833528	C	T	-0.0562148	-0.00101057	0.0127763	0.000692454	9.9199e-06	0.14	19.3594
	genus		rs336138	G	T	0.0779543	0.000424918	0.0171865	0.000902528	7.48417e-06	0.64	20.5733
	genus		rs4576377	A	C	-0.0572001	-0.000621257	0.0127043	0.000684952	7.63056e-06	0.36	20.2718
	genus		rs72894957	G	A	0.222263	-0.000501406	0.0486425	0.00158621	5.68428e-06	0.75	20.8786
	genus		rs74315802	G	T	0.0867262	-0.000451571	0.0183477	0.00100293	3.19006e-06	0.649999	22.3428
	genus		rs9981767	A	C	0.0655062	-2.09217e-05	0.0131994	0.000717496	9.96373e-07	0.98	24.6295
75	genus	Lactobacillus.id.1837	rs11674854	C	T	-0.0852686	-0.00117941	0.0176504	0.000687069	1.592e-06	0.0860003	23.3384
	genus		rs12693845	C	T	-0.0805447	-0.00157113	0.0177429	0.000682101	8.9632e-06	0.021	20.6075
	genus		rs1530559	G	A	0.0804001	-0.00194262	0.0178207	0.000673862	4.93109e-06	0.00389996	20.3545
	genus		rs16861661	G	A	-0.183147	0.000463263	0.038148	0.00130293	1.2781e-06	0.719999	23.0492
	genus		rs62314653	C	A	0.187692	-0.000962476	0.0394585	0.00149811	2.24383e-06	0.52	22.6262
	genus		rs7399658	G	A	-0.107134	0.000475402	0.0221883	0.000829165	3.12099e-06	0.57	23.3134
	genus		rs75127669	C	A	0.139784	0.000824857	0.0310414	0.00125515	6.83434e-06	0.51	20.2783
	genus		rs768253	T	G	-0.079195	0.000150451	0.0171791	0.000682765	4.2477e-06	0.83	21.2518
	genus		rs77478751	A	G	-0.219886	0.00121607	0.0475759	0.00136166	7.32705e-06	0.37	21.3609
	genus		rs921925	A	C	0.0985077	-0.000377608	0.0203229	0.000819809	9.71665e-07	0.649999	23.4947
76	genus	Lactococcus.id.1851	rs10417872	T	G	0.118306	-0.000239649	0.024522	0.000745921	1.28678e-06	0.75	23.2756
	genus		rs123059	T	C	-0.13671	0.000793479	0.0274694	0.000791675	1.26562e-06	0.32	24.7686
	genus		rs12621813	G	A	0.108423	0.000982017	0.0239978	0.000724838	6.60829e-06	0.18	20.4125
	genus		rs17168302	G	A	0.191857	0.00108232	0.0424761	0.00135166	6.28602e-06	0.42	20.4016
	genus		rs2293361	C	T	-0.199221	0.00108344	0.0430969	0.00138756	1.39593e-06	0.43	21.3687
	genus		rs4766997	C	T	0.114599	0.000557716	0.023839	0.000725207	2.06145e-06	0.44	23.1093
	genus		rs55910161	C	T	0.146426	-0.000532097	0.0307367	0.000924901	2.36214e-06	0.57	22.6946
	genus		rs6674304	C	T	0.200758	0.000124741	0.0442121	0.00129647	6.17759e-06	0.92	20.6187
	genus		rs7992246	T	C	0.104232	0.000138967	0.0230786	0.000692593	4.44724e-06	0.84	20.3977
77	genus	Marvinbryantia.id.2005	rs11620597	T	C	0.119479	0.00246961	0.0271688	0.00135017	7.80178e-06	0.0669993	19.3395
	genus		rs1187983	C	T	-0.0935456	-0.000816134	0.0193174	0.000978709	2.02427e-06	0.4	23.4502
	genus		rs146541147	G	A	0.118845	-0.0001913	0.0268423	0.00133946	6.86288e-06	0.89	19.6031
	genus		rs2724813	A	G	-0.0840769	0.00194434	0.0167551	0.00087454	6.28451e-07	0.0259998	25.1803
	genus		rs2842896	C	T	-0.0649396	-3.40557e-05	0.0131146	0.000683128	7.25363e-07	0.96	24.5192
	genus		rs2863363	A	G	0.0634861	0.000311545	0.0136323	0.000692979	3.11281e-06	0.649999	21.688
	genus		rs3125832	A	C	0.0679323	-0.000405169	0.015012	0.0007722	5.02731e-06	0.6	20.4774
	genus		rs61884471	G	A	0.124426	0.00102529	0.0248431	0.00128247	1.01163e-06	0.42	25.0849
	genus		rs72948274	A	C	-0.126354	0.00166297	0.0272212	0.0014279	3.2591e-06	0.24	21.5459
	genus		rs8006832	G	T	-0.0952415	-0.000770793	0.0216699	0.00108004	6.58083e-06	0.48	19.317
78	genus	Methanobrevibacter.id.123	rs10202904	T	G	-0.112811	-0.000757012	0.0239106	0.000675019	3.08549e-06	0.26	22.2598
	genus		rs1334944	T	C	0.115197	0.00102091	0.0255492	0.000708535	7.6138e-06	0.15	20.3293
	genus		rs4802933	A	G	-0.135628	0.000178707	0.0308139	0.000902669	9.73818e-06	0.84	19.3735
	genus		rs6776814	T	C	-0.188956	-0.00025305	0.0419905	0.00112347	8.04905e-06	0.82	20.2498
	genus		rs76029318	T	C	0.222849	-0.00181418	0.0454319	0.00128507	1.07552e-06	0.16	24.0602
	genus		rs894996	C	A	0.214213	0.000245112	0.0456045	0.00125022	3.81567e-06	0.84	22.0635
79	genus	Odoribacter.id.952	rs10093869	A	G	-0.0577795	3.25638e-05	0.0125389	0.000707528	3.67441e-06	0.96	21.2337
	genus		rs10423795	C	T	0.0550695	0.000918439	0.0121164	0.000680445	6.57936e-06	0.18	20.6573
	genus		rs28417404	A	G	-0.0726896	-0.000314239	0.0161372	0.00090598	3.68032e-06	0.73	20.2903
	genus		rs4793970	A	G	-0.0576329	-7.65754e-05	0.0129154	0.000738771	6.02696e-06	0.92	19.9125
	genus		rs6856150	G	A	0.0881922	0.00072283	0.0194146	0.00113093	6.0595e-06	0.52	20.6349
	genus		rs74553962	T	G	0.121449	0.000431764	0.0264106	0.00138201	9.48684e-06	0.75	21.1461
	genus		rs77779484	G	A	-0.133489	0.00130572	0.0268526	0.00146816	6.56256e-07	0.37	24.7127
80	genus	Olsenella.id.822	rs1035588	A	G	-0.108148	2.85274e-06	0.0236848	0.000693825	4.85501e-06	1	20.8497
	genus		rs17148768	G	A	0.140434	0.00110602	0.0295602	0.000853853	2.1984e-06	0.2	22.57
	genus		rs2759329	G	A	-0.111131	-0.000841002	0.0237218	0.000687203	3.43201e-06	0.22	21.9471
	genus		rs35225860	A	G	-0.223604	0.000705481	0.0482391	0.00136726	3.87041e-06	0.61	21.4862
	genus		rs6046522	C	T	0.122938	0.000876136	0.0269928	0.000764631	4.48455e-06	0.25	20.7434
	genus		rs61090148	A	G	-0.104783	-0.00161227	0.0231343	0.000673707	6.43728e-06	0.017	20.5148
	genus		rs62112538	C	T	-0.19943	-0.000761651	0.0407033	0.00121802	1.1882e-06	0.53	24.0062
	genus		rs72691585	C	A	-0.249079	-0.00139634	0.0520814	0.00147978	2.95294e-06	0.35	22.8722
	genus		rs7540303	C	T	0.108044	0.000973575	0.023638	0.000679849	5.32027e-06	0.15	20.892
	genus		rs8066522	G	A	-0.106529	0.00138576	0.0240379	0.000704058	9.70095e-06	0.0490004	19.64
	genus		rs9460691	C	A	0.119966	0.00090336	0.0268645	0.000802597	7.28354e-06	0.26	19.9415
81	genus	Oscillibacter.id.2063	rs11627628	T	C	0.143961	-0.00126669	0.0290223	0.00129212	1.0092e-06	0.33	24.605
	genus		rs11990279	T	C	-0.0824934	-0.00197406	0.0180457	0.000783126	4.94298e-06	0.012	20.8972
	genus		rs12649930	T	G	0.121589	0.00098979	0.0259612	0.00119514	4.09379e-06	0.41	21.935
	genus		rs133832	A	C	-0.0795527	0.000242378	0.0162411	0.000715152	1.14719e-06	0.73	23.9928
	genus		rs16866406	A	G	0.0988765	-0.00134523	0.0208795	0.000967288	3.07821e-06	0.16	22.4256
	genus		rs16934185	A	G	-0.129568	6.41281e-05	0.028157	0.00116628	4.38031e-06	0.96	21.1748
	genus		rs234108	A	G	0.0749553	0.000364825	0.0152632	0.000669062	9.16336e-07	0.59	24.1164
	genus		rs36095275	C	T	-0.0752368	-0.000478535	0.0156861	0.000694882	1.39627e-06	0.49	23.0054
	genus		rs4506202	A	G	-0.0711323	0.000414052	0.0152261	0.000671674	3.20825e-06	0.54	21.8251
	genus		rs61883564	A	G	-0.101351	-0.000389605	0.0221016	0.000981047	3.38712e-06	0.69	21.0288
	genus		rs62206502	C	A	-0.0681423	-0.00043116	0.0151349	0.00067102	6.59895e-06	0.52	20.271
	genus		rs75453768	G	T	0.12212	0.000603217	0.0268629	0.00118163	5.34738e-06	0.61	20.6665
	genus		rs761240	T	G	-0.17664	-0.000503987	0.0388812	0.00126494	2.03841e-06	0.69	20.6394
	genus		rs9393920	A	G	-0.0744662	-0.00059931	0.0151081	0.000667163	9.92237e-07	0.37	24.294
82	genus	Oscillospira.id.2064	rs12206468	G	A	-0.133016	0.00184104	0.0269733	0.00125491	1.04222e-06	0.14	24.3185
	genus		rs12925026	T	C	0.13559	0.00324913	0.030678	0.00111192	9.31021e-06	0.00350002	19.5345
	genus		rs1954532	T	C	-0.0826246	0.000395041	0.0175252	0.000841378	2.26773e-06	0.64	22.2277
	genus		rs28889936	A	C	0.114051	-0.000773641	0.0252838	0.00126331	3.36585e-06	0.54	20.3475
	genus		rs62422654	C	T	0.0898456	0.000994665	0.0198088	0.000904367	6.46754e-06	0.27	20.572
	genus		rs72866977	A	C	-0.130569	0.0002229	0.0281674	0.00127279	5.62701e-06	0.86	21.4875
	genus		rs751183	T	C	-0.0774322	-0.000628826	0.0172216	0.000826882	6.85127e-06	0.450001	20.2162
	genus		rs8076323	A	G	0.0715392	-4.4232e-05	0.0156539	0.000764016	5.61316e-06	0.95	20.8855
83	genus	Oxalobacter.id.2978	rs10464997	G	A	0.137691	-0.00131277	0.0294804	0.000981372	3.29754e-06	0.18	21.8145
	genus		rs11108500	A	G	-0.199099	0.000448555	0.0427327	0.00132797	3.74279e-06	0.74	21.7079
	genus		rs111966731	T	C	0.213114	0.00113124	0.047162	0.00139718	7.29863e-06	0.42	20.4193
	genus		rs12002250	A	C	0.217122	0.00142188	0.0466317	0.00144694	1.41504e-06	0.33	21.6793
	genus		rs1569853	T	C	-0.138078	0.000524908	0.0296981	0.000923115	3.64501e-06	0.57	21.6166
	genus		rs36057338	G	T	0.207847	9.77681e-05	0.0421439	0.00131267	8.79803e-07	0.94	24.323
	genus		rs3862635	C	T	-0.172142	0.00143465	0.0394026	0.00136167	9.18685e-06	0.29	19.0864
	genus		rs4428215	G	A	0.130293	-0.000535353	0.0242237	0.000796517	7.51071e-08	0.5	28.9307
	genus		rs6000536	C	T	-0.130992	-0.00238539	0.0253804	0.000834691	2.06054e-07	0.00430002	26.6374
	genus		rs6993398	G	A	0.127217	0.00154156	0.0278855	0.000954822	7.12773e-06	0.11	20.813
	genus		rs736744	C	T	0.117882	-0.000569498	0.0211262	0.000681519	2.57471e-08	0.4	31.1352
84	genus	Parabacteroides.id.954	rs114567323	T	C	0.186478	-0.0045568	0.0405199	0.00157258	5.65487e-06	0.00379997	21.1795
	genus		rs115602804	G	A	0.10308	-0.000852154	0.0222736	0.00144913	1.93059e-06	0.56	21.4176
	genus		rs4236095	G	A	0.0761961	0.000106071	0.0157042	0.000968734	1.93145e-06	0.91	23.5416
	genus		rs60884758	C	T	-0.0702667	-0.000242716	0.0142249	0.000883763	5.70689e-07	0.780001	24.4006
	genus		rs6657302	T	C	-0.10452	0.00117901	0.0225521	0.0014233	9.75699e-06	0.41	21.4794
	genus		rs7298818	C	T	0.0888832	-0.00201361	0.0200902	0.00119354	8.53629e-06	0.0920005	19.5736
85	genus	Paraprevotella.id.962	rs10842464	T	C	-0.0758215	0.000395538	0.0172568	0.000673261	6.59715e-06	0.56	19.3048
	genus		rs140997932	T	C	-0.162376	0.00106376	0.0354178	0.00129858	2.11119e-06	0.41	21.0183
	genus		rs145020347	A	G	-0.12465	-0.00125631	0.0262323	0.00104918	4.03009e-06	0.23	22.5793
	genus		rs17109926	A	G	-0.0988335	0.000126127	0.0216172	0.000864204	6.75279e-06	0.88	20.9031
	genus		rs17785622	A	G	0.248065	0.00241533	0.0524304	0.00140813	1.92659e-06	0.0860003	22.3855
	genus		rs2081023	A	G	-0.122561	0.000310042	0.0236507	0.00103058	2.638e-07	0.760001	26.8543
	genus		rs3008582	T	C	0.10572	-0.000138385	0.0227246	0.000931326	4.35989e-06	0.88	21.6433
	genus		rs3801748	G	A	0.0779721	0.00083998	0.0171691	0.00069043	5.20177e-06	0.22	20.6244
	genus		rs4756632	G	T	-0.138905	-0.00109375	0.0289897	0.00125133	3.81747e-06	0.38	22.9589
	genus		rs4767113	C	T	0.0882466	0.000953755	0.018382	0.000728506	2.14357e-06	0.19	23.0469
	genus		rs7240324	T	G	-0.10229	0.000119481	0.0226948	0.000863265	5.95902e-06	0.89	20.315
	genus		rs9602779	A	C	-0.106692	0.00132513	0.0220263	0.000853941	6.92746e-07	0.12	23.4627
	genus		rs9900242	A	G	-0.0852967	0.000391127	0.0175212	0.000675923	1.14068e-06	0.56	23.6994
86	genus	Parasutterella.id.2892	rs10899911	A	G	-0.0717102	8.17487e-05	0.0148151	0.000741408	1.15272e-06	0.91	23.4288
	genus		rs11715853	G	A	-0.0662952	-0.00175114	0.0146114	0.000737233	6.22913e-06	0.0179999	20.5864
	genus		rs2090816	A	C	0.0840967	0.000485133	0.0177315	0.000899295	2.89715e-06	0.59	22.494
	genus		rs2387977	T	C	-0.0681778	0.000274425	0.0134756	0.000701491	5.38476e-07	0.7	25.5972
	genus		rs35055552	T	C	0.109554	-0.000172218	0.0235433	0.00113623	3.34853e-06	0.88	21.6533
	genus		rs55877868	A	C	-0.104458	0.00136332	0.0228089	0.0011114	2.87068e-06	0.22	20.9735
	genus		rs62273907	A	G	0.229468	0.00363885	0.0502262	0.00153594	5.88384e-06	0.0179999	20.873
	genus		rs6809952	G	A	-0.0684957	0.000564583	0.0150892	0.000734779	8.13349e-06	0.44	20.6062
	genus		rs6828768	C	T	0.0636852	0.000428216	0.0132645	0.000665138	1.78328e-06	0.52	23.0512
	genus		rs7303158	C	T	0.0646859	-0.00069417	0.0134256	0.000670756	1.32776e-06	0.3	23.2141
	genus		rs7311004	T	C	-0.0617522	0.000382908	0.0136438	0.000683942	5.92054e-06	0.58	20.4848
	genus		rs7572229	G	A	0.066273	0.000835017	0.0132736	0.000668694	6.31698e-07	0.21	24.9285
	genus		rs78383039	T	C	-0.146315	-0.000118233	0.0297119	0.00137492	1.57438e-06	0.93	24.2501
	genus		rs8039785	T	G	0.0618345	-0.000525499	0.0133	0.000666956	3.62095e-06	0.43	21.6151
	genus		rs823424	G	A	-0.0713448	-0.000328072	0.0156958	0.000806598	4.95295e-06	0.68	20.6613
87	genus	Peptococcus.id.2037	rs10031059	T	C	-0.121167	6.7022e-05	0.0225844	0.00078972	1.23637e-07	0.93	28.7838
	genus		rs11001941	G	A	-0.195611	-5.53398e-05	0.0392217	0.00135299	1.32858e-06	0.97	24.8734
	genus		rs12069354	C	T	0.16763	0.00233978	0.03795	0.00136415	9.28339e-06	0.0860003	19.5109
	genus		rs2054133	G	A	0.0895433	0.000557272	0.0188332	0.000673803	2.14166e-06	0.41	22.6058
	genus		rs36121075	A	G	-0.14067	0.00104109	0.030628	0.001056	6.9872e-06	0.32	21.0944
	genus		rs413827	G	A	0.110229	0.00152678	0.0237523	0.000826739	3.30085e-06	0.0649995	21.5369
	genus		rs5770862	T	C	0.162018	-0.000552396	0.0356813	0.00127265	3.21957e-06	0.66	20.6179
	genus		rs6918730	G	A	0.135311	0.000202156	0.0289742	0.00105259	1.14732e-06	0.85	21.8092
	genus		rs7033353	T	G	0.090152	-0.00058473	0.018995	0.00067815	2.21957e-06	0.39	22.5254
	genus		rs72850165	T	C	-0.134304	0.000735127	0.0300423	0.00105987	5.74152e-06	0.49	19.9853
	genus		rs74592222	G	A	0.137957	-0.00204432	0.0302965	0.00107792	8.55342e-06	0.0580003	20.7349
	genus		rs77614201	T	C	-0.175864	-0.00139081	0.0387523	0.0014399	5.68322e-06	0.33	20.5948
	genus		rs77681628	C	T	0.200307	-0.000399746	0.0387328	0.00139852	2.68836e-07	0.780001	26.7446
88	genus	Phascolarctobacterium.id.2168	rs11929846	T	C	-0.0697199	-2.04979e-05	0.0157969	0.000817676	8.88416e-06	0.98	19.4791
	genus		rs12618201	A	G	0.0641657	-0.000305126	0.0138202	0.000692608	3.37696e-06	0.66	21.5565
	genus		rs1264476	T	G	0.0767335	0.000425314	0.0166041	0.000823761	4.29567e-06	0.61	21.3569
	genus		rs130483	A	G	0.0655056	0.00136119	0.0143596	0.000718486	6.79269e-06	0.0580003	20.8101
	genus		rs28525131	G	A	-0.118657	0.00173237	0.0269048	0.00129282	8.22677e-06	0.18	19.4503
	genus		rs56069061	G	A	-0.111306	-0.000188221	0.0230694	0.00108248	1.87174e-06	0.86	23.2789
	genus		rs56157888	A	C	0.0954864	-0.000516273	0.0193976	0.000915632	1.08506e-06	0.57	24.2318
	genus		rs74540770	G	A	-0.121014	0.00189027	0.0258621	0.00119501	3.60275e-06	0.11	21.8951
	genus		rs74847270	A	G	-0.104889	0.00135798	0.0230998	0.00109975	5.73099e-06	0.22	20.6179
	genus		rs75882962	T	C	0.0968661	0.000265944	0.0190575	0.000948591	3.18987e-07	0.780001	25.8352
	genus		rs7982713	G	A	0.0726922	0.00110415	0.0163201	0.000813388	9.72164e-06	0.17	19.8395
89	genus	Prevotella7.id.11182	rs118038478	A	G	0.205676	-0.00206876	0.0468917	0.00124842	7.85422e-06	0.0969996	19.2386
	genus		rs12124567	A	G	-0.121281	0.00147623	0.0275017	0.000741953	9.48982e-06	0.0470002	19.4477
	genus		rs12195431	T	C	0.196528	-0.00100189	0.0442322	0.00129527	8.72818e-06	0.44	19.7411
	genus		rs2240542	C	T	0.12085	0.000272687	0.0261776	0.000737108	4.84146e-06	0.709999	21.3124
	genus		rs2918132	C	T	-0.114648	-0.00119738	0.0254916	0.000694355	6.42409e-06	0.0850002	20.2275
	genus		rs430270	A	C	0.139155	0.000961659	0.0297055	0.000847578	2.86846e-06	0.26	21.9444
	genus		rs57404562	C	A	0.155486	0.000196564	0.0316057	0.000856609	6.21576e-07	0.82	24.2022
	genus		rs79263163	A	C	-0.143982	0.000397853	0.031501	0.000896513	7.51048e-06	0.66	20.8914
	genus		rs9426434	T	C	-0.123657	0.000680469	0.0278514	0.000767021	9.71711e-06	0.37	19.7126
	genus		rs9608249	A	G	-0.158213	-1.74251e-05	0.0336317	0.000940165	2.06687e-06	0.99	22.1304
	genus		rs9959718	G	A	0.133012	-0.00171436	0.0275361	0.000767304	1.90058e-06	0.025	23.3333
90	genus	Prevotella9.id.11183	rs111509883	T	C	0.171131	0.000813457	0.0347624	0.00134962	1.24389e-06	0.55	24.2346
	genus		rs11685699	C	T	-0.141357	-0.000389029	0.0295665	0.00124254	2.02552e-06	0.75	22.858
	genus		rs117271932	A	G	0.208089	0.00345221	0.0440393	0.00147368	2.81722e-06	0.0189998	22.3263
	genus		rs12648235	T	C	0.0785902	-0.000278583	0.0177676	0.000975359	7.39079e-06	0.780001	19.5651
	genus		rs1304512	G	A	0.0761593	-0.00292116	0.0165885	0.000786193	5.29082e-06	0.0002	21.0782
	genus		rs2104588	T	C	0.105558	0.000593929	0.023773	0.00107027	8.12987e-06	0.58	19.7159
	genus		rs2495052	A	G	0.0838978	-0.000515316	0.0188523	0.000885154	8.97142e-06	0.56	19.8049
	genus		rs2683313	A	G	-0.0724576	-0.000418317	0.0151603	0.00071292	1.68895e-06	0.56	22.843
	genus		rs4968431	G	T	0.0640113	0.000216463	0.0144162	0.000685743	8.58441e-06	0.75	19.7156
	genus		rs7237249	C	T	-0.0823764	-0.000906664	0.0182126	0.000866736	8.93303e-06	0.3	20.4579
	genus		rs72815774	T	C	-0.176186	0.00104028	0.0393068	0.00123894	8.78291e-06	0.4	20.0913
	genus		rs746764	T	C	-0.0915772	0.000937769	0.0193245	0.000873727	2.03999e-06	0.28	22.4573
	genus		rs7976209	T	C	-0.0870786	-0.000309071	0.0197951	0.000950267	7.28343e-06	0.74	19.3513
	genus		rs9428102	A	G	-0.0778845	-0.000552226	0.0176068	0.000813599	4.61734e-06	0.5	19.5677
	genus		rs9613013	G	A	0.0917591	-0.000605594	0.0202697	0.000981786	6.10415e-06	0.54	20.493
91	genus	RikenellaceaeRC9gutgroup.id.11191	rs12501673	A	G	0.116395	7.53645e-07	0.0262253	0.00069758	6.28983e-06	1	19.6983
	genus		rs17032291	T	C	-0.169579	0.000577128	0.0368251	0.000965663	6.61004e-06	0.55	21.2057
	genus		rs17582787	A	G	-0.157739	-0.000628666	0.0339924	0.000951253	3.55377e-06	0.51	21.5335
	genus		rs2074881	T	C	-0.142236	-0.000576214	0.032391	0.000892755	9.44772e-06	0.52	19.2828
	genus		rs2900503	G	T	-0.172329	-0.000712307	0.0326671	0.000913817	1.55282e-07	0.44	27.8289
	genus		rs2998141	T	C	-0.136346	-0.000287174	0.0293073	0.0008295	4.42373e-06	0.73	21.644
	genus		rs4270579	G	A	-0.118021	-0.000182107	0.0271041	0.000745305	5.45647e-06	0.81	18.9605
	genus		rs4717843	G	T	-0.119376	0.000867977	0.0260548	0.000698822	4.7173e-06	0.21	20.9922
	genus		rs7712231	A	G	0.156284	-0.00147596	0.0350462	0.000936453	7.97036e-06	0.11	19.8859
	genus		rs80309088	G	A	0.17405	0.000497073	0.0383423	0.00102856	4.55642e-06	0.630001	20.6059
	genus		rs9887954	G	A	-0.114849	0.000463674	0.0249013	0.000678655	4.80801e-06	0.49	21.2723
92	genus	Romboutsia.id.11347	rs10091895	T	C	-0.0649918	5.7011e-05	0.0145501	0.000847284	6.61596e-06	0.95	19.9519
	genus		rs10279978	A	G	-0.0622202	-0.00112207	0.0127675	0.000718344	1.17009e-06	0.12	23.7492
	genus		rs11221428	T	C	-0.0726779	-0.000662282	0.0158263	0.000884251	6.48646e-06	0.450001	21.0885
	genus		rs16843578	C	T	-0.0875276	-0.00147576	0.0196779	0.00115517	5.08123e-06	0.2	19.7849
	genus		rs28603357	T	C	-0.214911	-0.000749714	0.0474739	0.00156614	8.52235e-06	0.630001	20.4931
	genus		rs34302036	A	G	0.0550261	-0.00186824	0.0120835	0.000674518	5.87667e-06	0.00560003	20.7374
	genus		rs61841503	G	A	0.092888	0.000144534	0.0171454	0.0008898	3.99597e-08	0.87	29.351
	genus		rs62504452	A	G	-0.0710048	0.000621852	0.0156654	0.000880674	4.65831e-06	0.48	20.5443
	genus		rs7109293	A	G	0.0919112	-0.000756438	0.0205738	0.00125966	6.98354e-06	0.55	19.9575
	genus		rs75200530	T	G	-0.190644	0.00141363	0.0421065	0.00152648	5.06555e-06	0.35	20.4998
	genus		rs75987356	G	A	-0.129578	4.81747e-07	0.0280454	0.00138658	6.70799e-06	1	21.3472
	genus		rs77702691	A	G	-0.094406	-0.000889271	0.0208544	0.00110948	7.36973e-06	0.42	20.4928
	genus		rs9389266	T	G	0.0722815	0.000990251	0.0162353	0.000921233	9.38461e-06	0.28	19.8213
	genus		rs9567264	C	T	0.0580018	-0.000545173	0.0127495	0.000728326	5.75689e-06	0.450001	20.6966
93	genus	Roseburia.id.2012	rs12740451	T	C	0.0697527	-0.000172873	0.0153607	0.000962475	7.34264e-06	0.86	20.6205
	genus		rs147990086	A	G	-0.0578936	0.00324155	0.01324	0.00079638	8.92942e-06	4.70002e-05	19.1199
	genus		rs16910295	T	C	-0.0980434	0.000930993	0.020957	0.00129967	2.91111e-06	0.47	21.8867
	genus		rs2160994	T	C	0.0550687	0.000909539	0.0112481	0.000697144	9.6985e-07	0.19	23.969
	genus		rs2943022	T	C	0.0493786	0.000669465	0.0106763	0.000673876	4.11408e-06	0.32	21.3911
	genus		rs302266	T	C	-0.0777312	0.00187721	0.0172985	0.00105847	8.12587e-06	0.0759994	20.1917
	genus		rs329182	T	C	0.0690327	-0.000712483	0.0152884	0.00096335	5.90142e-06	0.46	20.3885
	genus		rs55858165	A	C	0.179284	0.00164922	0.0404954	0.00147833	9.98975e-06	0.26	19.6008
	genus		rs57466170	C	T	0.0741405	-0.00122692	0.0171601	0.00117853	8.30102e-06	0.3	18.6669
	genus		rs6445851	G	A	-0.0497336	5.89292e-05	0.0108158	0.000681228	3.52721e-06	0.93	21.1437
	genus		rs6930661	C	T	-0.0961587	0.00258395	0.0204975	0.00126951	2.47942e-06	0.0420001	22.0078
	genus		rs75326254	C	T	-0.104628	-0.000730584	0.0230897	0.00137098	7.50204e-06	0.59	20.5332
	genus		rs78753150	A	C	0.0968739	-0.00166523	0.0214067	0.00140064	9.98312e-06	0.23	20.4793
	genus		rs9300744	C	T	-0.0588452	0.000843373	0.0126228	0.000787307	4.75118e-06	0.28	21.7326
94	genus	Ruminiclostridium5.id.11355	rs10827477	A	G	-0.0547387	-0.0012122	0.0115163	0.000715322	2.19177e-06	0.0899995	22.5922
	genus		rs113753996	T	C	0.0820689	0.00107032	0.0174463	0.0011435	3.98895e-06	0.35	22.1285
	genus		rs1223978	T	C	0.0484169	-0.000126574	0.0108254	0.000680272	8.16186e-06	0.85	20.0034
	genus		rs1492620	T	C	-0.0830505	-0.000490334	0.0180073	0.00115596	3.52577e-06	0.67	21.271
	genus		rs2482038	C	A	0.0518991	0.00046244	0.0108777	0.000671056	1.70314e-06	0.49	22.7639
	genus		rs2791343	T	C	0.051717	-0.000413137	0.0113369	0.00070909	5.53959e-06	0.56	20.8104
	genus		rs2833828	G	A	0.0489617	-0.000346936	0.0108702	0.000675678	6.81651e-06	0.61	20.2879
	genus		rs4955951	A	G	-0.0713749	0.00192503	0.0165826	0.00106812	9.95519e-06	0.0719996	18.5261
	genus		rs6121460	G	A	0.0932955	-0.000436272	0.0199206	0.00129439	2.64107e-06	0.74	21.934
	genus		rs79968837	A	G	-0.0950311	0.00317456	0.0193507	0.00119748	1.14623e-06	0.008	24.1177
	genus		rs8053158	A	G	-0.0740543	0.00113368	0.0159151	0.00101588	5.89806e-06	0.26	21.6512
95	genus	Ruminiclostridium6.id.11356	rs10829821	T	C	-0.097606	-0.000971914	0.0216072	0.00110564	3.47141e-06	0.38	20.4058
	genus		rs116969552	A	G	-0.166823	0.000894892	0.0376681	0.00155665	9.15949e-06	0.57	19.6139
	genus		rs11992182	A	C	0.0625299	1.13138e-05	0.0137876	0.000750664	4.64839e-06	0.99	20.5684
	genus		rs1756364	G	T	0.0999189	0.000648002	0.0197169	0.00121566	2.53654e-07	0.59	25.6815
	genus		rs2548459	C	T	0.0554866	0.00344952	0.0122755	0.000666905	6.40206e-06	2.30001e-07	20.4315
	genus		rs35362464	C	A	0.0720077	0.000397087	0.0165387	0.000889145	8.99138e-06	0.66	18.9564
[truncated: 429 more rows]

## Sheet: Sheet2
Supplementary Table S2. IVs used for MR analysis of Gut Microbiota to Hypertension (P<5.00E-08)
NO.	Classification	Exposure	SNP	Effect allele	Oher allele	Gut microbiome beta	hypertension beta	Gut microbiome se	hypertension se	Gut microbiome pval	hypertension pval	F
1	as a whole	GM	rs12781711	C	T	-0.0656129	0.000392902	0.0117477	0.000700643	2.55301e-08	0.57	31.1944
	as a whole	GM	rs17159861	C	T	0.0962228	0.00248301	0.0168388	0.00103728	1.03787e-08	0.017	32.6537
	as a whole	GM	rs182549	C	T	0.111489	-0.000830895	0.012066	0.000751761	3.79006e-20	0.27	85.3772
	as a whole	GM	rs35866622	T	C	-0.0612024	0.00345748	0.0109421	0.000668058	2.21337e-08	2.30001e-07	31.2848
	as a whole	GM	rs4428215	G	A	0.12561	-0.000535353	0.0230053	0.000796517	4.87931e-08	0.5	29.8121
	as a whole	GM	rs602075	A	G	0.168974	-0.0012458	0.0296976	0.000760727	3.56575e-08	0.1	32.3742
	as a whole	GM	rs61841503	G	A	0.0919658	0.000144534	0.0161331	0.0008898	9.8012e-09	0.87	32.4951
	as a whole	GM	rs67476743	T	G	0.132164	0.000466603	0.022208	0.000732846	3.74049e-09	0.52	35.4165
	as a whole	GM	rs7221249	A	G	0.0839861	6.39835e-05	0.0142741	0.000671023	4.30951e-09	0.92	34.619
2	phylum	Actinobacteria.id.400.summary	rs7570971	A	C	0.086653	-0.000740339	0.0113623	0.000724448	1.41347e-14	0.31	58.1615
3	class	Actinobacteria.id.419	rs182549	C	T	0.111489	-0.000830895	0.012066	0.000751761	3.79006e-20	0.27	85.3772
4	order	Bifidobacteriales.id.432		C	T	0.11707	-0.000830895	0.0126703	0.000751761	5.942e-20	0.27	85.3717
	order	Bifidobacteriales.id.432		T	C	0.110676	0.00079272	0.0200996	0.00144558	1.74032e-08	0.58	30.3202
5	order	Gastranaerophilales.id.1591	rs9864379	T	C	-0.160521	-0.00105729	0.0292752	0.00107791	4.65873e-08	0.33	30.0653
6	family	Bifidobacteriaceae.id.433	rs182549	C	T	0.11707	-0.000830895	0.0126703	0.000751761	5.942e-20	0.27	85.3717
	family	Bifidobacteriaceae.id.433	rs7322849	T	C	0.110676	0.00079272	0.0200996	0.00144558	1.74032e-08	0.58	30.3202
7	family	Oxalobacteraceae.id.2966	rs4428215	G	A	0.12561	-0.000535353	0.0230053	0.000796517	4.87931e-08	0.5	29.8121
8	family	Peptostreptococcaceae.id.2042	rs61841503	G	A	0.0919658	0.000144534	0.0161331	0.0008898	9.8012e-09	0.87	32.4951
9	family	Streptococcaceae.id.1850	rs11110281	T	C	-0.130554	0.000176318	0.0225943	0.00137038	1.40137e-08	0.9	33.3874
10	family	unknownfamily.id.1000001214	rs9864379	T	C	-0.160521	-0.00105729	0.0292752	0.00107791	4.65873e-08	0.33	30.0653
11	genus	Eubacteriumcoprostanoligenesgroup.id.11375	rs17159861	C	T	0.0962228	0.00248301	0.0168388	0.00103728	1.03787e-08	0.017	32.6537
12	genus	Ruminococcustorquesgroup.id.14377	rs35866622	T	C	-0.0612024	0.00345748	0.0109421	0.000668058	2.21337e-08	2.30001e-07	31.2848
13	genus	Allisonella.id.2174	rs602075	A	G	0.168974	-0.0012458	0.0296976	0.000760727	3.56575e-08	0.1	32.3742
14	genus	Bifidobacterium.id.436	rs182549	C	T	0.119703	-0.000830895	0.0127294	0.000751761	1.27822e-20	0.27	88.43
		Bifidobacterium.id.436	rs7322849	T	C	0.112428	0.00079272	0.0201813	0.00144558	1.08368e-08	0.58	31.0353
15	genus	Oxalobacter.id.2978	rs7221249	A	G	0.0839861	6.39835e-05	0.0142741	0.000671023	4.30951e-09	0.92	34.619
16	genus	Erysipelatoclostridium.id.11381	rs736744	C	T	0.117882	-0.000569498	0.0211262	0.000681519	2.57471e-08	0.4	31.1352
17	genus	Romboutsia.id.11347	rs61841503	G	A	0.092888	0.000144534	0.0171454	0.0008898	3.99597e-08	0.87	29.351
18	genus	RuminococcaceaeUCG013.id.11370	rs12781711	C	T	-0.0656129	0.000392902	0.0117477	0.000700643	2.55301e-08	0.57	31.1944
19	genus	Streptococcus.id.1853	rs11110281	T	C	-0.137519	0.000176318	0.0227398	0.00137038	2.58314e-09	0.9	36.5722
20	genus	Tyzzerella3.id.11335	rs67476743	T	G	0.132164	0.000466603	0.022208	0.000732846	3.74049e-09	0.52	35.4165
21	genus	unknowngenus.id.1000001215	rs9864379	T	C	-0.160521	-0.00105729	0.0292752	0.00107791	4.65873e-08	0.33	30.0653

## Sheet: Sheet3
Supplementary Table S3. MR analysis of Gut Microbiota to Hypertension (P<1.00E-05)
NO.	Classification	Exposure	method	nsnp	b	or	or_lci95	or_uci95	pval
1	phylum	Actinobacteria.id.400	Inverse variance weighted	15	-0.005542	0.994473	0.988128	1.00086	0.089687
	phylum		Weighted median	15	-0.00848378	0.991552	0.983061	1.00012	0.0531703
	phylum		MR Egger	15	-0.00139587	0.998605	0.973649	1.0242	0.915565
2	phylum	Bacteroidetes.id.905	Inverse variance weighted	12	-0.000655159	0.999345	0.990807	1.00796	0.881036
	phylum		Weighted median	12	-0.00325278	0.996753	0.986314	1.0073	0.54478
	phylum		MR Egger	12	-0.0139382	0.986158	0.970282	1.00229	0.123248
3	phylum	Cyanobacteria.id.1500	Inverse variance weighted	8	0.000447235	1.00045	0.994857	1.00607	0.875694
	phylum		Weighted median	8	-0.00181083	0.998191	0.990485	1.00596	0.646955
	phylum		MR Egger	8	-0.00861691	0.99142	0.972322	1.01089	0.418619
4	phylum	Euryarchaeota.id.55	Inverse variance weighted	12	0.000262482	1.00026	0.996718	1.00382	0.884784
	phylum		Weighted median	12	0.00132389	1.00132	0.996541	1.00613	0.587896
	phylum		MR Egger	12	-0.0084395	0.991596	0.976313	1.00712	0.311938
5	phylum	Firmicutes.id.1672	Inverse variance weighted	16	-0.00634838	0.993672	0.987319	1.00007	0.0523639
	phylum		Weighted median	16	-0.00672853	0.993294	0.984257	1.00241	0.149053
	phylum		MR Egger	16	0.00264317	1.00265	0.985644	1.01994	0.766411
6	phylum	Lentisphaerae.id.2238	Inverse variance weighted	9	0.000221697	1.00022	0.995833	1.00463	0.921281
	phylum		Weighted median	9	-0.000882299	0.999118	0.993472	1.0048	0.760267
	phylum		MR Egger	9	-0.00559509	0.994421	0.978533	1.01057	0.517819
7	phylum	Proteobacteria.id.2375	Inverse variance weighted	12	-0.00184351	0.998158	0.987453	1.00898	0.737549
	phylum		Weighted median	12	-0.00194261	0.998059	0.987704	1.00852	0.715049
	phylum		MR Egger	12	0.00742698	1.00745	0.973581	1.04251	0.679399
8	phylum	Tenericutes.id.3919	Inverse variance weighted	12	0.00224544	1.00225	0.993167	1.01141	0.62872
	phylum		Weighted median	12	0.00143777	1.00144	0.99186	1.01111	0.769371
	phylum		MR Egger	12	-0.00635654	0.993664	0.963939	1.0243	0.690289
9	phylum	Verrucomicrobia.id.3982	Inverse variance weighted	12	-0.000848366	0.999152	0.991394	1.00697	0.831085
	phylum		Weighted median	12	0.00376613	1.00377	0.995061	1.01256	0.39715
	phylum		MR Egger	12	-0.00527996	0.994734	0.972658	1.01731	0.654581
1	class	Actinobacteria.id.419	Inverse variance weighted	16	-0.00385868	0.996149	0.988337	1.00402	0.336707
	class		Weighted median	16	-0.00795282	0.992079	0.983441	1.00079	0.0746695
	class		MR Egger	16	-0.0102005	0.989851	0.966598	1.01366	0.414466
2	class	Alphaproteobacteria.id.2379	Inverse variance weighted	7	0.000139462	1.00014	0.992109	1.00824	0.972952
	class		Weighted median	7	0.00552316	1.00554	0.995469	1.01571	0.282125
	class		MR Egger	7	0.0105063	1.01056	0.978411	1.04377	0.552193
3	class	Bacilli.id.1673	Inverse variance weighted	18	0.00269113	1.00269	0.995793	1.00964	0.445091
	class		Weighted median	18	0.00163484	1.00164	0.993022	1.01032	0.710639
	class		MR Egger	18	-0.00237079	0.997632	0.978607	1.01703	0.812364
4	class	Bacteroidia.id.912	Inverse variance weighted	14	-0.00213543	0.997867	0.98969	1.00611	0.610969
	class		Weighted median	14	-0.00353475	0.996471	0.986848	1.00619	0.475266
	class		MR Egger	14	-0.0158292	0.984295	0.968536	1.00031	0.0786412
5	class	Betaproteobacteria.id.2867	Inverse variance weighted	12	0.00483509	1.00485	0.996717	1.01304	0.243355
	class		Weighted median	12	5.72172e-05	1.00006	0.989547	1.01068	0.991531
	class		MR Egger	12	0.0266583	1.02702	1.00027	1.05448	0.0759067
6	class	Clostridia.id.1859	Inverse variance weighted	12	-0.00571457	0.994302	0.982087	1.00667	0.36487
	class		Weighted median	12	0.00214006	1.00214	0.989893	1.01454	0.733057
	class		MR Egger	12	0.00157405	1.00158	0.935833	1.07194	0.96465
7	class	Coriobacteriia.id.809	Inverse variance weighted	18	0.00457012	1.00458	0.998222	1.01098	0.158363
	class		Weighted median	18	0.00373271	1.00374	0.994826	1.01273	0.412116
	class		MR Egger	18	-0.00181384	0.998188	0.972392	1.02467	0.893686
8	class	Deltaproteobacteria.id.3087	Inverse variance weighted	13	0.00246315	1.00247	0.995075	1.00991	0.514171
	class		Weighted median	13	0.00199583	1.002	0.993251	1.01082	0.655466
	class		MR Egger	13	-0.000327808	0.999672	0.978345	1.02146	0.976765
9	class	Erysipelotrichia.id.2147	Inverse variance weighted	13	0.000604426	1.0006	0.992518	1.00876	0.883923
	class		Weighted median	13	0.00183299	1.00183	0.991263	1.01252	0.734853
	class		MR Egger	13	-0.0192388	0.980945	0.948169	1.01485	0.290838
10	class	Gammaproteobacteria.id.3303	Inverse variance weighted	7	0.00473742	1.00475	0.990114	1.0196	0.526832
	class		Weighted median	7	0.0033443	1.00335	0.989848	1.01704	0.628525
	class		MR Egger	7	-0.0231658	0.9771	0.932293	1.02406	0.377845
11	class	Lentisphaeria.id.2250	Inverse variance weighted	8	-0.00110785	0.998893	0.99429	1.00352	0.638243
	class		Weighted median	8	-0.00094126	0.999059	0.993401	1.00475	0.74532
	class		MR Egger	8	-0.00735743	0.99267	0.97695	1.00864	0.401121
12	class	Melainabacteria.id.1589	Inverse variance weighted	10	0.0021843	1.00219	0.997597	1.0068	0.35099
	class		Weighted median	10	0.00148224	1.00148	0.995532	1.00747	0.625448
	class		MR Egger	10	-0.00324059	0.996765	0.983939	1.00976	0.636992
13	class	Methanobacteria.id.119	Inverse variance weighted	10	-0.00201093	0.997991	0.994328	1.00167	0.283781
	class		Weighted median	10	-0.00247889	0.997524	0.992673	1.0024	0.318917
	class		MR Egger	10	-0.00821316	0.99182	0.976671	1.0072	0.326202
14	class	Mollicutes.id.3920	Inverse variance weighted	12	0.00224544	1.00225	0.993167	1.01141	0.62872
	class		Weighted median	12	0.00143777	1.00144	0.992016	1.01095	0.765636
	class		MR Egger	12	-0.00635654	0.993664	0.963939	1.0243	0.690289
15	class	Negativicutes.id.2164	Inverse variance weighted	12	0.0017214	1.00172	0.994373	1.00913	0.646848
	class		Weighted median	12	0.00413825	1.00415	0.994105	1.01429	0.419662
	class		MR Egger	12	-0.0210617	0.979159	0.956737	1.00211	0.105076
16	class	Verrucomicrobiae.id.4029	Inverse variance weighted	12	0.00111499	1.00112	0.992943	1.00936	0.789774
	class		Weighted median	12	0.00372546	1.00373	0.994468	1.01308	0.431028
	class		MR Egger	12	-0.0174903	0.982662	0.955099	1.01102	0.255969
1	order	Actinomycetales.id.420	Inverse variance weighted	5	0.00769782	1.00773	0.998606	1.01693	0.0970427
	order		Weighted median	5	0.0114363	1.0115	1.00118	1.02193	0.0288931
	order		MR Egger	5	0.0172483	1.0174	0.993092	1.0423	0.256511
2	order	Bacillales.id.1674	Inverse variance weighted	9	0.000139356	1.00014	0.996311	1.00398	0.943224
	order		Weighted median	9	-0.00185976	0.998142	0.992977	1.00333	0.482316
	order		MR Egger	9	0.00234708	1.00235	0.984575	1.02045	0.804483
3	order	Bacteroidales.id.913	Inverse variance weighted	14	-0.00213543	0.997867	0.98969	1.00611	0.610969
	order		Weighted median	14	-0.00353475	0.996471	0.986402	1.00664	0.495171
	order		MR Egger	14	-0.0158292	0.984295	0.968536	1.00031	0.0786412
4	order	Bifidobacteriales.id.432	Inverse variance weighted	15	-0.00251259	0.997491	0.990925	1.0041	0.455855
	order		Weighted median	15	-0.00484326	0.995168	0.987044	1.00336	0.246838
	order		MR Egger	15	-0.00657879	0.993443	0.968747	1.01877	0.617085
5	order	Burkholderiales.id.2874	Inverse variance weighted	11	0.00675218	1.00678	0.997773	1.01586	0.140623
	order		Weighted median	11	0.00184125	1.00184	0.990947	1.01286	0.741395
	order		MR Egger	11	0.0274909	1.02787	0.999366	1.05719	0.0876435
6	order	Clostridiales.id.1863	Inverse variance weighted	13	-0.00302429	0.99698	0.986314	1.00776	0.581592
	order		Weighted median	13	0.00261008	1.00261	0.992062	1.01328	0.628716
	order		MR Egger	13	0.00759392	1.00762	0.953072	1.0653	0.794096
7	order	Coriobacteriales.id.810	Inverse variance weighted	18	0.00457012	1.00458	0.998222	1.01098	0.158363
	order		Weighted median	18	0.00373271	1.00374	0.995188	1.01236	0.39251
	order		MR Egger	18	-0.00181384	0.998188	0.972392	1.02467	0.893686
8	order	Desulfovibrionales.id.3156	Inverse variance weighted	12	0.00221141	1.00221	0.994483	1.01001	0.575674
	order		Weighted median	12	0.00301756	1.00302	0.993897	1.01223	0.517522
	order		MR Egger	12	0.00083034	1.00083	0.97949	1.02264	0.941299
9	order	Enterobacteriales.id.3468	Inverse variance weighted	7	-0.00199443	0.998008	0.985996	1.01016	0.74681
	order		Weighted median	7	-0.00734372	0.992683	0.979337	1.00621	0.287615
	order		MR Egger	7	0.0619802	1.06394	1.00662	1.12453	0.079762
10	order	Erysipelotrichales.id.2148	Inverse variance weighted	13	0.000604426	1.0006	0.992518	1.00876	0.883923
	order		Weighted median	13	0.00183299	1.00183	0.991679	1.01209	0.724375
	order		MR Egger	13	-0.0192388	0.980945	0.948169	1.01485	0.290838
11	order	Gastranaerophilales.id.1591	Inverse variance weighted	9	0.00366732	1.00367	0.998862	1.00851	0.134765
	order		Weighted median	9	0.00333875	1.00334	0.996909	1.00982	0.309159
	order		MR Egger	9	-0.00722049	0.992806	0.979601	1.00619	0.32564
12	order	Lactobacillales.id.1800	Inverse variance weighted	15	0.00362693	1.00363	0.99554	1.01179	0.379942
	order		Weighted median	15	0.00215536	1.00216	0.992894	1.01151	0.649173
	order		MR Egger	15	-0.00510488	0.994908	0.974046	1.01622	0.644652
13	order	Methanobacteriales.id.120	Inverse variance weighted	10	-0.00201093	0.997991	0.994328	1.00167	0.283781
	order		Weighted median	10	-0.00247889	0.997524	0.99264	1.00243	0.322255
	order		MR Egger	10	-0.00821316	0.99182	0.976671	1.0072	0.326202
14	order	MollicutesRF9.id.11579	Inverse variance weighted	13	-0.00462541	0.995385	0.988187	1.00264	0.211634
	order		Weighted median	13	-0.00145662	0.998544	0.990432	1.00672	0.726338
	order		MR Egger	13	0.0123668	1.01244	0.991769	1.03355	0.264859
15	order	NB1n.id.3953	Inverse variance weighted	13	0.00325051	1.00326	0.999384	1.00714	0.0993862
	order		Weighted median	13	0.00524098	1.00525	0.99985	1.01069	0.0567075
	order		MR Egger	13	-0.00315671	0.996848	0.981151	1.0128	0.704126
16	order	Pasteurellales.id.3688	Inverse variance weighted	14	-0.000225281	0.999775	0.994689	1.00489	0.931001
	order		Weighted median	14	0.000503384	1.0005	0.994043	1.00701	0.878943
	order		MR Egger	14	-0.000248973	0.999751	0.987701	1.01195	0.968562
17	order	Rhodospirillales.id.2667	Inverse variance weighted	14	0.000702096	1.0007	0.995793	1.00564	0.779618
	order		Weighted median	14	0.00209056	1.00209	0.995605	1.00862	0.528116
	order		MR Egger	14	0.0164315	1.01657	0.994016	1.03963	0.176669
18	order	Selenomonadales.id.2165	Inverse variance weighted	12	0.0017214	1.00172	0.994373	1.00913	0.646848
	order		Weighted median	12	0.00413825	1.00415	0.993766	1.01464	0.435093
	order		MR Egger	12	-0.0210617	0.979159	0.956737	1.00211	0.105076
19	order	Verrucomicrobiales.id.4030	Inverse variance weighted	12	0.00111499	1.00112	0.992943	1.00936	0.789774
	order		Weighted median	12	0.00372546	1.00373	0.994498	1.01305	0.429525
	order		MR Egger	12	-0.0174903	0.982662	0.955099	1.01102	0.255969
20	order	Victivallales.id.2254	Inverse variance weighted	8	-0.00110785	0.998893	0.99429	1.00352	0.638243
	order		Weighted median	8	-0.00094126	0.999059	0.993504	1.00465	0.740737
	order		MR Egger	8	-0.00735743	0.99267	0.97695	1.00864	0.401121
1	family	Acidaminococcaceae.id.2166	Inverse variance weighted	7	-0.00337853	0.996627	0.987304	1.00604	0.481098
	family		Weighted median	7	-0.00377222	0.996235	0.985174	1.00742	0.507841
	family		MR Egger	7	-0.0196887	0.980504	0.953761	1.008	0.221686
2	family	Actinomycetaceae.id.421	Inverse variance weighted	5	0.00766875	1.0077	0.998574	1.01691	0.0984308
	family		Weighted median	5	0.0113056	1.01137	1.00174	1.02109	0.0205512
	family		MR Egger	5	0.0171063	1.01725	0.99287	1.04224	0.260921
3	family	Alcaligenaceae.id.2875	Inverse variance weighted	14	0.00705701	1.00708	1.00009	1.01413	0.0472652
	family		Weighted median	14	0.00996419	1.01001	1.00009	1.02004	0.0480007
	family		MR Egger	14	0.0213243	1.02155	0.990345	1.05374	0.202833
4	family	Bacteroidaceae.id.917	Inverse variance weighted	9	-0.00598444	0.994033	0.984893	1.00326	0.204163
	family		Weighted median	9	-0.0113022	0.988761	0.977426	1.00023	0.0547159
	family		MR Egger	9	-0.00885237	0.991187	0.941049	1.044	0.747975
5	family	BacteroidalesS24.7group.id.11173	Inverse variance weighted	9	0.000555012	1.00056	0.994822	1.00632	0.849856
	family		Weighted median	9	0.00159736	1.0016	0.994105	1.00915	0.67675
	family		MR Egger	9	-0.000366637	0.999633	0.973572	1.02639	0.979057
6	family	Bifidobacteriaceae.id.433	Inverse variance weighted	15	-0.00251259	0.997491	0.990925	1.0041	0.455855
	family		Weighted median	15	-0.00484326	0.995168	0.986771	1.00364	0.262603
	family		MR Egger	15	-0.00657879	0.993443	0.968747	1.01877	0.617085
7	family	Christensenellaceae.id.1866	Inverse variance weighted	11	-0.00297768	0.997027	0.986345	1.00782	0.587929
	family		Weighted median	11	-0.00384828	0.996159	0.98498	1.00747	0.503934
	family		MR Egger	11	0.00752685	1.00756	0.984773	1.03086	0.534991
8	family	Clostridiaceae1.id.1869	Inverse variance weighted	10	-0.00444498	0.995565	0.986733	1.00448	0.328224
	family		Weighted median	10	-0.00308444	0.99692	0.986235	1.00772	0.574778
	family		MR Egger	10	0.00843227	1.00847	0.983413	1.03416	0.529664
9	family	ClostridialesvadinBB60group.id.11286	Inverse variance weighted	15	-0.00644567	0.993575	0.98856	0.998616	0.012538
	family		Weighted median	15	-0.00507956	0.994933	0.987777	1.00214	0.167862
	family		MR Egger	15	-0.00466674	0.995344	0.981243	1.00965	0.532614
10	family	Coriobacteriaceae.id.811	Inverse variance weighted	18	0.00457012	1.00458	0.998222	1.01098	0.158363
	family		Weighted median	18	0.00373271	1.00374	0.995325	1.01223	0.384825
	family		MR Egger	18	-0.00181384	0.998188	0.972392	1.02467	0.893686
11	family	Defluviitaleaceae.id.1924	Inverse variance weighted	11	-0.000642765	0.999357	0.994142	1.0046	0.80975
	family		Weighted median	11	-0.00171795	0.998284	0.991657	1.00495	0.613147
	family		MR Egger	11	-0.000283934	0.999716	0.98289	1.01683	0.974561
12	family	Desulfovibrionaceae.id.3169	Inverse variance weighted	10	0.00173277	1.00173	0.992662	1.01089	0.708925
	family		Weighted median	10	0.000611545	1.00061	0.990991	1.01033	0.901269
	family		MR Egger	10	0.00174343	1.00174	0.977599	1.02649	0.892081
13	family	Enterobacteriaceae.id.3469	Inverse variance weighted	7	-0.00199443	0.998008	0.985996	1.01016	0.74681
	family		Weighted median	7	-0.00734372	0.992683	0.979507	1.00604	0.281408
	family		MR Egger	7	0.0619802	1.06394	1.00662	1.12453	0.079762
14	family	Erysipelotrichaceae.id.2149	Inverse variance weighted	13	0.000604426	1.0006	0.992518	1.00876	0.883923
	family		Weighted median	13	0.00183299	1.00183	0.99205	1.01172	0.714337
	family		MR Egger	13	-0.0192388	0.980945	0.948169	1.01485	0.290838
15	family	FamilyXI.id.1936	Inverse variance weighted	8	5.01611e-06	1.00001	0.995515	1.00451	0.998257
	family		Weighted median	8	0.00119443	1.0012	0.996152	1.00626	0.642967
	family		MR Egger	8	0.00103727	1.00104	0.970405	1.03264	0.949968
16	family	FamilyXIII.id.1957	Inverse variance weighted	11	0.00208554	1.00209	0.994442	1.00979	0.593539
	family		Weighted median	11	0.00141351	1.00141	0.991428	1.0115	0.782226
	family		MR Egger	11	-0.0081455	0.991888	0.966133	1.01833	0.558943
17	family	Lachnospiraceae.id.1987	Inverse variance weighted	17	6.17875e-05	1.00006	0.991228	1.00897	0.989109
	family		Weighted median	17	-0.000721991	0.999278	0.989561	1.00909	0.884854
	family		MR Egger	17	-0.00826426	0.99177	0.970166	1.01385	0.473395
18	family	Lactobacillaceae.id.1836	Inverse variance weighted	10	-0.00245903	0.997544	0.990888	1.00424	0.47158
	family		Weighted median	10	-0.00321501	0.99679	0.989724	1.00391	0.375763
	family		MR Egger	10	-0.00523077	0.994783	0.976616	1.01329	0.593256
19	family	Methanobacteriaceae.id.121	Inverse variance weighted	10	-0.00201093	0.997991	0.994328	1.00167	0.283781
	family		Weighted median	10	-0.00247889	0.997524	0.992613	1.00246	0.324905
	family		MR Egger	10	-0.00821316	0.99182	0.976671	1.0072	0.326202
20	family	Oxalobacteraceae.id.2966	Inverse variance weighted	14	-0.00141416	0.998587	0.994066	1.00313	0.541258
	family		Weighted median	14	-0.00397911	0.996029	0.990994	1.00109	0.123777
	family		MR Egger	14	0.003719	1.00373	0.985303	1.02249	0.700874
21	family	Pasteurellaceae.id.3689	Inverse variance weighted	14	-0.000225281	0.999775	0.994689	1.00489	0.931001
	family		Weighted median	14	0.000503384	1.0005	0.994304	1.00674	0.873871
	family		MR Egger	14	-0.000248973	0.999751	0.987701	1.01195	0.968562
22	family	Peptococcaceae.id.2024	Inverse variance weighted	10	0.00329762	1.0033	0.997651	1.00899	0.252566
	family		Weighted median	10	0.00275037	1.00275	0.995181	1.01039	0.477042
	family		MR Egger	10	0.0069575	1.00698	0.993052	1.02111	0.356275
23	family	Peptostreptococcaceae.id.2042	Inverse variance weighted	13	-0.000753142	0.999247	0.993345	1.00518	0.80322
	family		Weighted median	13	-0.0046319	0.995379	0.987373	1.00345	0.260931
	family		MR Egger	13	-0.0093047	0.990738	0.978381	1.00325	0.174163
24	family	Porphyromonadaceae.id.943	Inverse variance weighted	10	0.00659819	1.00662	0.997172	1.01616	0.170263
	family		Weighted median	10	0.00355876	1.00357	0.99231	1.01495	0.536268
	family		MR Egger	10	-0.015007	0.985105	0.951003	1.02043	0.428011
25	family	Prevotellaceae.id.960	Inverse variance weighted	16	-0.00343364	0.996572	0.989634	1.00356	0.335384
	family		Weighted median	16	-0.000359971	0.99964	0.991197	1.00816	0.93371
	family		MR Egger	16	0.00618959	1.00621	0.981199	1.03186	0.637263
26	family	Rhodospirillaceae.id.2717	Inverse variance weighted	15	0.000355125	1.00036	0.995625	1.00511	0.883249
	family		Weighted median	15	0.00172136	1.00172	0.995268	1.00822	0.601767
	family		MR Egger	15	0.0130758	1.01316	0.990414	1.03643	0.279455
27	family	Rikenellaceae.id.967	Inverse variance weighted	21	0.000149723	1.00015	0.994599	1.00573	0.957949
	family		Weighted median	21	0.000930417	1.00093	0.993522	1.00839	0.80609
	family		MR Egger	21	0.0091332	1.00918	0.991881	1.02677	0.313381
28	family	Ruminococcaceae.id.2050	Inverse variance weighted	10	-0.0037555	0.996252	0.989163	1.00339	0.302642
	family		Weighted median	10	-0.00383646	0.996171	0.986703	1.00573	0.431041
	family		MR Egger	10	-0.00127608	0.998725	0.983528	1.01416	0.87447
29	family	Streptococcaceae.id.1850	Inverse variance weighted	16	-0.00210965	0.997893	0.988973	1.00689	0.645129
	family		Weighted median	16	-0.000857818	0.999143	0.989286	1.0091	0.865326
	family		MR Egger	16	-0.00748087	0.992547	0.957171	1.02923	0.69231
30	family	unknownfamily.id.1000001214	Inverse variance weighted	9	0.00366732	1.00367	0.998862	1.00851	0.134765
	family		Weighted median	9	0.00333875	1.00334	0.99671	1.01002	0.323955
	family		MR Egger	9	-0.00722049	0.992806	0.979601	1.00619	0.32564
31	family	unknownfamily.id.1000005471	Inverse variance weighted	13	-0.00462541	0.995385	0.988187	1.00264	0.211634
	family		Weighted median	13	-0.00145662	0.998544	0.990728	1.00642	0.716395
	family		MR Egger	13	0.0123668	1.01244	0.991769	1.03355	0.264859
32	family	unknownfamily.id.1000006161	Inverse variance weighted	13	0.00325051	1.00326	0.999384	1.00714	0.0993862
	family		Weighted median	13	0.00524098	1.00525	0.999862	1.01068	0.0561648
	family		MR Egger	13	-0.00315671	0.996848	0.981151	1.0128	0.704126
33	family	Veillonellaceae.id.2172	Inverse variance weighted	19	0.00496597	1.00498	0.999818	1.01016	0.0586465
	family		Weighted median	19	0.00211494	1.00212	0.994589	1.0097	0.582494
	family		MR Egger	19	0.00823474	1.00827	0.996769	1.0199	0.177436
34	family	Verrucomicrobiaceae.id.4036	Inverse variance weighted	12	0.00111288	1.00111	0.99294	1.00935	0.790188
	family		Weighted median	12	0.00372464	1.00373	0.994687	1.01286	0.419955
	family		MR Egger	12	-0.0175263	0.982626	0.955065	1.01098	0.255047
35	family	Victivallaceae.id.2255	Inverse variance weighted	12	0.000166829	1.00017	0.996804	1.00354	0.922661
	family		Weighted median	12	-0.000782709	0.999218	0.99449	1.00397	0.746321
	family		MR Egger	12	0.00760507	1.00763	0.992358	1.02315	0.3522
1	genus	Clostridiuminnocuumgroup.id.14397	Inverse variance weighted	9	0.00465785	1.00467	1.00036	1.00899	0.033599
	genus		Weighted median	9	0.00388717	1.00389	0.99862	1.0092	0.148087
	genus		MR Egger	9	0.000304879	1.0003	0.978654	1.02244	0.978976
2	genus	Eubacteriumbrachygroup.id.11296	Inverse variance weighted	10	-0.00279322	0.997211	0.993241	1.0012	0.16992
	genus		Weighted median	10	-0.00383987	0.996167	0.991216	1.00114	0.13097
	genus		MR Egger	10	-0.00830267	0.991732	0.976711	1.00698	0.317433
3	genus	Eubacteriumcoprostanoligenesgroup.id.11375	Inverse variance weighted	13	0.000699424	1.0007	0.990232	1.01128	0.89628
	genus		Weighted median	13	0.00504438	1.00506	0.99387	1.01637	0.377063
	genus		MR Egger	13	0.0415867	1.04246	1.00674	1.07946	0.0393484
4	genus	Eubacteriumeligensgroup.id.14372.	Inverse variance weighted	7	0.000582645	1.00058	0.987917	1.01341	0.928571
	genus		Weighted median	7	0.00416583	1.00417	0.991463	1.01705	0.521578
	genus		MR Egger	7	0.0286198	1.02903	0.978858	1.08178	0.312777
5	genus	Eubacteriumfissicatenagroup.id.14373	Inverse variance weighted	9	0.0046626	1.00467	1.00054	1.00882	0.0266365
	genus		Weighted median	9	0.00462853	1.00464	0.998762	1.01055	0.122082
	genus		MR Egger	9	-0.00876886	0.991269	0.969789	1.01323	0.458468
6	genus	Eubacteriumhalliigroup.id.11338	Inverse variance weighted	16	-0.0017336	0.998268	0.989026	1.0076	0.714865
	genus		Weighted median	16	-0.00102786	0.998973	0.990933	1.00708	0.803106
	genus		MR Egger	16	0.00718534	1.00721	0.987897	1.0269	0.478991
7	genus	Eubacteriumnodatumgroup.id.11297	Inverse variance weighted	11	-0.00241511	0.997588	0.994173	1.00101	0.16739
	genus		Weighted median	11	-0.00195128	0.998051	0.993542	1.00258	0.398311
	genus		MR Egger	11	-0.00955551	0.99049	0.975675	1.00553	0.245351
8	genus	Eubacteriumoxidoreducensgroup.id.11339	Inverse variance weighted	5	-0.00520054	0.994813	0.986995	1.00269	0.196402
	genus		Weighted median	5	-0.00146167	0.998539	0.990313	1.00683	0.729104
	genus		MR Egger	5	0.000248926	1.00025	0.971564	1.02978	0.987675
9	genus	Eubacteriumrectalegroup.id.14374	Inverse variance weighted	9	0.00616751	1.00619	0.995316	1.01718	0.26577
	genus		Weighted median	9	0.00999892	1.01005	0.997829	1.02242	0.107391
	genus		MR Egger	9	-0.00648715	0.993534	0.953039	1.03575	0.768833
10	genus	Eubacteriumruminantiumgroup.id.11340	Inverse variance weighted	18	0.00181203	1.00181	0.99658	1.00707	0.497729
	genus		Weighted median	18	0.000147675	1.00015	0.993878	1.00646	0.963286
	genus		MR Egger	18	0.010127	1.01018	0.991096	1.02963	0.313453
11	genus	Eubacteriumventriosumgroup.id.11341	Inverse variance weighted	15	-0.00555763	0.994458	0.987401	1.00156	0.12611
	genus		Weighted median	15	0.000591476	1.00059	0.991716	1.00955	0.896476
	genus		MR Egger	15	-0.0125145	0.987563	0.955241	1.02098	0.474156
12	genus	Eubacteriumxylanophilumgroup.id.14375	Inverse variance weighted	9	-0.00473924	0.995272	0.987879	1.00272	0.212843
	genus		Weighted median	9	-0.00422312	0.995786	0.985809	1.00586	0.41109
	genus		MR Egger	9	-0.00276262	0.997241	0.974317	1.0207	0.822554
13	genus	Ruminococcusgauvreauiigroup.id.11342	Inverse variance weighted	12	-0.00119141	0.998809	0.989267	1.00844	0.807802
	genus		Weighted median	12	-0.0029813	0.997023	0.987175	1.00697	0.556082
	genus		MR Egger	12	-0.0105256	0.98953	0.948093	1.03278	0.639992
14	genus	Ruminococcusgnavusgroup.id.14376	Inverse variance weighted	12	0.000113299	1.00011	0.995599	1.00465	0.960852
	genus		Weighted median	12	6.20894e-05	1.00006	0.994295	1.00586	0.983211
	genus		MR Egger	12	-0.00526734	0.994747	0.974826	1.01507	0.620884
15	genus	Ruminococcustorquesgroup.id.14377	Inverse variance weighted	10	-0.00995231	0.990097	0.975802	1.0046	0.179829
	genus		Weighted median	10	-0.00202212	0.99798	0.986535	1.00956	0.731134
	genus		MR Egger	10	-0.0120866	0.987986	0.947133	1.0306	0.590174
16	genus	Actinomyces.id.423	Inverse variance weighted	7	0.00586337	1.00588	0.997496	1.01434	0.169787
	genus		Weighted median	7	0.0112237	1.01129	1.00265	1.02	0.0103236
	genus		MR Egger	7	0.0193953	1.01958	0.998688	1.04092	0.125832
17	genus	Adlercreutzia.id.812	Inverse variance weighted	8	-0.000189329	0.999811	0.991853	1.00783	0.962962
	genus		Weighted median	8	1.90946e-05	1.00002	0.991181	1.00894	0.996636
	genus		MR Egger	8	-0.00429617	0.995713	0.957836	1.03509	0.835307
18	genus	Akkermansia.id.4037	Inverse variance weighted	12	0.00111066	1.00111	0.992941	1.00935	0.790512
	genus		Weighted median	12	0.00370808	1.00371	0.994257	1.01326	0.442709
	genus		MR Egger	12	-0.0174846	0.982667	0.955155	1.01097	0.255277
19	genus	Alistipes.id.968	Inverse variance weighted	14	-0.00478421	0.995227	0.988062	1.00244	0.194351
	genus		Weighted median	14	-0.00627704	0.993743	0.984205	1.00337	0.202044
	genus		MR Egger	14	0.00675717	1.00678	0.972281	1.0425	0.710703
20	genus	Allisonella.id.2174	Inverse variance weighted	8	0.00522438	1.00524	0.997419	1.01312	0.189732
	genus		Weighted median	8	0.00259945	1.0026	0.995949	1.0093	0.444167
	genus		MR Egger	8	-0.0493072	0.951889	0.918369	0.986632	0.0357748
21	genus	Alloprevotella.id.961	Inverse variance weighted	6	-0.00543136	0.994583	0.988622	1.00058	0.0766036
	genus		Weighted median	6	-0.00362358	0.996383	0.990133	1.00267	0.258993
	genus		MR Egger	6	-0.00765315	0.992376	0.93225	1.05638	0.822129
22	genus	Anaerofilum.id.2053	Inverse variance weighted	11	-0.000715185	0.999285	0.99474	1.00385	0.758474
	genus		Weighted median	11	-0.00167312	0.998328	0.99216	1.00453	0.596699
	genus		MR Egger	11	-0.00748944	0.992539	0.969095	1.01655	0.55434
23	genus	Anaerostipes.id.1991	Inverse variance weighted	13	0.00317569	1.00318	0.995348	1.01108	0.427181
	genus		Weighted median	13	0.000600832	1.0006	0.990335	1.01097	0.909084
	genus		MR Egger	13	0.0313722	1.03187	1.00787	1.05644	0.0241112
24	genus	Anaerotruncus.id.2054	Inverse variance weighted	13	0.00339109	1.0034	0.993892	1.01299	0.48495
	genus		Weighted median	13	0.00274335	1.00275	0.992499	1.0131	0.600689
	genus		MR Egger	13	0.0153857	1.0155	0.984945	1.04701	0.344884
25	genus	Bacteroides.id.918	Inverse variance weighted	9	-0.00598444	0.994033	0.984893	1.00326	0.204163
	genus		Weighted median	9	-0.0113022	0.988761	0.97691	1.00076	0.0661971
	genus		MR Egger	9	-0.00885237	0.991187	0.941049	1.044	0.747975
26	genus	Barnesiella.id.944	Inverse variance weighted	14	-0.00126969	0.998731	0.991501	1.00601	0.731951
	genus		Weighted median	14	-0.00460475	0.995406	0.986835	1.00405	0.296613
	genus		MR Egger	14	0.0149005	1.01501	0.991344	1.03925	0.239462
27	genus	Bifidobacterium.id.436	Inverse variance weighted	15	-0.00302132	0.996983	0.990893	1.00311	0.333855
	genus		Weighted median	15	-0.00595405	0.994064	0.98575	1.00245	0.164658
	genus		MR Egger	15	0.00894742	1.00899	0.993033	1.0252	0.291183
28	genus	Bilophila.id.3170	Inverse variance weighted	12	0.0034766	1.00348	0.996891	1.01012	0.301145
	genus		Weighted median	12	0.00233567	1.00234	0.993328	1.01143	0.612181
	genus		MR Egger	12	-0.00315746	0.996848	0.967959	1.0266	0.837551
29	genus	Blautia.id.1992	Inverse variance weighted	13	-0.00825739	0.991777	0.983493	1.00013	0.0536636
	genus		Weighted median	13	-0.00573576	0.994281	0.984921	1.00373	0.234585
	genus		MR Egger	13	-0.0100421	0.990008	0.971579	1.00879	0.31735
30	genus	Butyricicoccus.id.2055	Inverse variance weighted	8	-0.00389646	0.996111	0.988429	1.00385	0.323904
	genus		Weighted median	8	-0.00617137	0.993848	0.983986	1.00381	0.225151
	genus		MR Egger	8	0.00371874	1.00373	0.990595	1.01703	0.599911
31	genus	Butyricimonas.id.945	Inverse variance weighted	13	0.00420712	1.00422	0.996426	1.01207	0.289637
	genus		Weighted median	13	0.00835444	1.00839	1.00022	1.01662	0.044027
	genus		MR Egger	13	-0.00113706	0.998864	0.972235	1.02622	0.935748
32	genus	Butyrivibrio.id.1993	Inverse variance weighted	15	-0.00139181	0.998609	0.995222	1.00201	0.422086
	genus		Weighted median	15	-0.000479924	0.99952	0.995038	1.00402	0.834202
	genus		MR Egger	15	-0.00535662	0.994658	0.9793	1.01026	0.511672
33	genus	CandidatusSoleaferrea.id.11350	Inverse variance weighted	10	-0.000409445	0.999591	0.989542	1.00974	0.936695
	genus		Weighted median	10	-0.00548269	0.994532	0.987004	1.00212	0.157293
	genus		MR Egger	10	-0.0567903	0.944792	0.850108	1.05002	0.322653
34	genus	Catenibacterium.id.2153	Inverse variance weighted	5	-0.00115482	0.998846	0.992448	1.00529	0.724672
	genus		Weighted median	5	-0.00379709	0.99621	0.989119	1.00335	0.297466
	genus		MR Egger	5	-0.0406988	0.960118	0.913822	1.00876	0.204917
35	genus	ChristensenellaceaeR.7group.id.11283	Inverse variance weighted	10	-0.0061158	0.993903	0.982554	1.00538	0.296565
	genus		Weighted median	10	-0.00325736	0.996748	0.984714	1.00893	0.599158
	genus		MR Egger	10	0.0172227	1.01737	0.985185	1.05061	0.324387
36	genus	Clostridiumsensustricto1.id.1873	Inverse variance weighted	7	0.00268046	1.00268	0.995329	1.01009	0.475459
	genus		Weighted median	7	0.00561664	1.00563	0.996609	1.01474	0.22197
	genus		MR Egger	7	0.0104934	1.01055	0.994545	1.02681	0.254013
37	genus	Collinsella.id.815	Inverse variance weighted	9	-0.00218062	0.997822	0.988398	1.00734	0.652411
	genus		Weighted median	9	-0.00626322	0.993756	0.982836	1.0048	0.266565
	genus		MR Egger	9	-0.0133364	0.986752	0.95178	1.02301	0.492322
38	genus	Coprobacter.id.949	Inverse variance weighted	9	-0.00218062	0.997822	0.988398	1.00734	0.652411
	genus		Weighted median	9	-0.00626322	0.993756	0.982836	1.0048	0.266565
	genus		MR Egger	9	-0.0133364	0.986752	0.95178	1.02301	0.492322
39	genus	Coprococcus1.id.11301	Inverse variance weighted	12	-0.00403643	0.995972	0.988945	1.00305	0.263847
	genus		Weighted median	12	-0.00718549	0.99284	0.983748	1.00202	0.125827
	genus		MR Egger	12	-0.00525874	0.994755	0.977408	1.01241	0.570939
40	genus	Coprococcus2.id.11302	Inverse variance weighted	9	0.00131329	1.00131	0.992808	1.00989	0.762868
	genus		Weighted median	9	0.00361656	1.00362	0.993397	1.01395	0.488854
	genus		MR Egger	9	-0.0215311	0.978699	0.929995	1.02995	0.435659
41	genus	Coprococcus3.id.11303	Inverse variance weighted	10	0.00799089	1.00802	0.999828	1.01628	0.0550124
	genus		Weighted median	10	0.00806568	1.0081	0.996783	1.01954	0.161379
	genus		MR Egger	10	0.0275032	1.02788	0.996574	1.06018	0.119574
42	genus	DefluviitaleaceaeUCG011.id.11287	Inverse variance weighted	9	-0.00257292	0.99743	0.991823	1.00307	0.371064
	genus		Weighted median	9	-0.00169849	0.998303	0.991176	1.00548	0.6422
	genus		MR Egger	9	0.0102943	1.01035	0.991275	1.02979	0.324883
43	genus	Desulfovibrio.id.3173	Inverse variance weighted	11	-0.0055463	0.994469	0.988665	1.00031	0.0633042
	genus		Weighted median	11	-0.00370872	0.996298	0.988574	1.00408	0.350295
	genus		MR Egger	11	-0.0156097	0.984511	0.968089	1.00121	0.102305
44	genus	Dialister.id.2183	Inverse variance weighted	11	-0.00193496	0.998067	0.989801	1.0064	0.648351
	genus		Weighted median	11	-0.00200385	0.997998	0.988173	1.00792	0.691377
	genus		MR Egger	11	-0.00802719	0.992005	0.958051	1.02716	0.662132
45	genus	Dorea.id.1997	Inverse variance weighted	10	-0.00454845	0.995462	0.987715	1.00327	0.253819
	genus		Weighted median	10	-0.00555339	0.994462	0.984831	1.00419	0.263368
	genus		MR Egger	10	-0.012079	0.987994	0.967017	1.00943	0.302026
46	genus	Eggerthella.id.819	Inverse variance weighted	11	0.00240304	1.00241	0.998046	1.00678	0.279881
	genus		Weighted median	11	0.0020248	1.00203	0.996199	1.00789	0.496297
	genus		MR Egger	11	0.000491155	1.00049	0.980321	1.02108	0.963332
47	genus	Eisenbergiella.id.11304	Inverse variance weighted	11	-0.000616531	0.999384	0.991436	1.0074	0.879702
	genus		Weighted median	11	-0.00222762	0.997775	0.989747	1.00587	0.588867
	genus		MR Egger	11	-0.0352492	0.965365	0.907496	1.02692	0.29267
48	genus	Enterorhabdus.id.820	Inverse variance weighted	7	0.000242795	1.00024	0.992765	1.00778	0.949435
	genus		Weighted median	7	-0.00261198	0.997391	0.989171	1.00568	0.536171
	genus		MR Egger	7	0.00284147	1.00285	0.981629	1.02452	0.8049
49	genus	Erysipelatoclostridium.id.11381	Inverse variance weighted	15	-0.00321352	0.996792	0.990704	1.00292	0.303882
	genus		Weighted median	15	-0.00164398	0.998357	0.991063	1.00571	0.660372
	genus		MR Egger	15	-0.00241966	0.997583	0.973171	1.02261	0.851156
50	genus	ErysipelotrichaceaeUCG003.id.11384	Inverse variance weighted	17	-0.0028327	0.997171	0.990584	1.0038	0.402181
	genus		Weighted median	17	-0.00252803	0.997475	0.98952	1.00549	0.536066
	genus		MR Egger	17	-0.00325804	0.996747	0.9781	1.01575	0.739953
51	genus	Escherichia.Shigella.id.3504	Inverse variance weighted	10	0.00547299	1.00549	0.99817	1.01286	0.141985
	genus		Weighted median	10	0.00442797	1.00444	0.995031	1.01393	0.356315
	genus		MR Egger	10	0.00537137	1.00539	0.983912	1.02733	0.638901
52	genus	Faecalibacterium.id.2057	Inverse variance weighted	10	0.004595	1.00461	0.994909	1.0144	0.353112
	genus		Weighted median	10	0.0042363	1.00425	0.992658	1.01597	0.474321
	genus		MR Egger	10	0.0172969	1.01745	0.999708	1.0355	0.0900763
53	genus	FamilyXIIIAD3011group.id.11293	Inverse variance weighted	13	0.00183858	1.00184	0.995368	1.00836	0.578235
	genus		Weighted median	13	-0.000741371	0.999259	0.990453	1.00814	0.869605
	genus		MR Egger	13	0.000966573	1.00097	0.970858	1.03201	0.951651
54	genus	FamilyXIIIUCG001.id.11294	Inverse variance weighted	8	-0.00206367	0.997938	0.990413	1.00552	0.593078
	genus		Weighted median	8	-0.000432459	0.999568	0.989333	1.00991	0.934359
	genus		MR Egger	8	-0.0129953	0.987089	0.967196	1.00739	0.257473
55	genus	Flavonifractor.id.2059	Inverse variance weighted	5	-0.00910745	0.990934	0.982289	0.999655	0.0416259
	genus		Weighted median	5	-0.00516622	0.994847	0.984086	1.00573	0.351853
	genus		MR Egger	5	-0.0169129	0.983229	0.948654	1.01906	0.422746
56	genus	Fusicatenibacter.id.11305	Inverse variance weighted	19	0.00240658	1.00241	0.996472	1.00838	0.427199
	genus		Weighted median	19	0.00375457	1.00376	0.995459	1.01213	0.375629
	genus		MR Egger	19	-0.007132	0.992893	0.969699	1.01664	0.562056
57	genus	Gordonibacter.id.821	Inverse variance weighted	12	-0.00324246	0.996763	0.993066	1.00047	0.0872247
	genus		Weighted median	12	-0.00309572	0.996909	0.991906	1.00194	0.227858
	genus		MR Egger	12	-0.0079935	0.992038	0.975901	1.00844	0.361948
58	genus	Haemophilus.id.3698	Inverse variance weighted	9	-2.7584e-05	0.999972	0.994367	1.00561	0.992326
	genus		Weighted median	9	0.000127602	1.00013	0.992795	1.00751	0.972889
	genus		MR Egger	9	0.0018937	1.0019	0.988032	1.01595	0.79762
59	genus	Holdemanella.id.11393	Inverse variance weighted	11	-0.000133831	0.999866	0.993394	1.00638	0.967783
	genus		Weighted median	11	0.000846734	1.00085	0.993964	1.00778	0.809947
	genus		MR Egger	11	0.0133443	1.01343	0.996148	1.03102	0.162748
60	genus	Holdemania.id.2157	Inverse variance weighted	15	-0.00403853	0.99597	0.991449	1.00051	0.0818447
	genus		Weighted median	15	-0.00482838	0.995183	0.98885	1.00156	0.138242
	genus		MR Egger	15	0.00366574	1.00367	0.990668	1.01685	0.591042
61	genus	Howardella.id.2000	Inverse variance weighted	10	-0.00126418	0.998737	0.99472	1.00277	0.538642
	genus		Weighted median	10	-4.12955e-05	0.999959	0.994809	1.00514	0.987493
	genus		MR Egger	10	-0.00351805	0.996488	0.977678	1.01566	0.726844
62	genus	Hungatella.id.11306	Inverse variance weighted	5	0.00157234	1.00157	0.995848	1.00733	0.590915
	genus		Weighted median	5	0.000718776	1.00072	0.993742	1.00774	0.84041
	genus		MR Egger	5	0.00302175	1.00303	0.967306	1.04007	0.880642
63	genus	Intestinibacter.id.11345	Inverse variance weighted	14	-0.00241836	0.997585	0.991785	1.00342	0.416204
	genus		Weighted median	14	-0.0052434	0.99477	0.987322	1.00228	0.171508
	genus		MR Egger	14	-0.00784576	0.992185	0.974115	1.01059	0.419146
64	genus	Intestinimonas.id.2062	Inverse variance weighted	17	-0.00098565	0.999015	0.992929	1.00514	0.751891
	genus		Weighted median	17	-0.00392267	0.996085	0.989007	1.00321	0.28096
	genus		MR Egger	17	-0.000742017	0.999258	0.983465	1.0153	0.928468
65	genus	Lachnoclostridium.id.11308	Inverse variance weighted	13	0.00373634	1.00374	0.99331	1.01429	0.483405
	genus		Weighted median	13	0.00524531	1.00526	0.993839	1.01681	0.36823
	genus		MR Egger	13	0.00464654	1.00466	0.966058	1.0448	0.820453
66	genus	Lachnospira.id.2004	Inverse variance weighted	6	-0.00234838	0.997654	0.987283	1.00813	0.659608
	genus		Weighted median	6	-0.000456746	0.999543	0.986942	1.01231	0.943746
	genus		MR Egger	6	-0.0224795	0.977771	0.918538	1.04082	0.519676
67	genus	LachnospiraceaeFCS020group.id.11314	Inverse variance weighted	13	0.00626435	1.00628	1.00041	1.01219	0.0360382
	genus		Weighted median	13	0.00430566	1.00431	0.996672	1.01202	0.269317
	genus		MR Egger	13	-0.00255799	0.997445	0.98282	1.01229	0.740691
68	genus	LachnospiraceaeNC2004group.id.11316	Inverse variance weighted	9	-0.00264774	0.997356	0.989141	1.00564	0.530338
	genus		Weighted median	9	-0.0021002	0.997902	0.98983	1.00604	0.612265
	genus		MR Egger	9	0.00373211	1.00374	0.968178	1.04061	0.845069
69	genus	LachnospiraceaeND3007group.id.11317	Inverse variance weighted	3	0.00703803	1.00706	0.992601	1.02174	0.340236
	genus		Weighted median	3	0.00681726	1.00684	0.988714	1.0253	0.462048
	genus		MR Egger	3	-0.092189	0.911933	0.714855	1.16334	0.593568
70	genus	LachnospiraceaeNK4A136group.id.11319	Inverse variance weighted	15	-0.00511897	0.994894	0.989045	1.00078	0.0888229
	genus		Weighted median	15	0.001762	1.00176	0.993676	1.00992	0.670063
	genus		MR Egger	15	0.00851017	1.00855	0.996675	1.02056	0.182402
71	genus	LachnospiraceaeUCG001.id.11321	Inverse variance weighted	13	-0.000111101	0.999889	0.994353	1.00546	0.968716
	genus		Weighted median	13	-0.00179945	0.998202	0.990481	1.00598	0.6497
	genus		MR Egger	13	0.00795749	1.00799	0.982737	1.03389	0.551238
72	genus	LachnospiraceaeUCG004.id.11324	Inverse variance weighted	14	-0.0023879	0.997615	0.991344	1.00393	0.457947
	genus		Weighted median	14	-0.00403807	0.99597	0.987758	1.00425	0.339096
	genus		MR Egger	14	-0.0114035	0.988661	0.964197	1.01375	0.38992
73	genus	LachnospiraceaeUCG008.id.11328	Inverse variance weighted	11	-0.000837629	0.999163	0.994347	1.004	0.733989
	genus		Weighted median	11	-0.00129671	0.998704	0.992332	1.00512	0.691297
	genus		MR Egger	11	-0.00767482	0.992355	0.968317	1.01699	0.554765
74	genus	LachnospiraceaeUCG010.id.11330	Inverse variance weighted	10	0.000510474	1.00051	0.993058	1.00802	0.893547
	genus		Weighted median	10	-0.00144773	0.998553	0.98922	1.00797	0.762525
	genus		MR Egger	10	-0.0156559	0.984466	0.967483	1.00175	0.115856
75	genus	Lactobacillus.id.1837	Inverse variance weighted	10	-0.00132888	0.998672	0.991701	1.00569	0.710022
	genus		Weighted median	10	-0.00372353	0.996283	0.989254	1.00336	0.302646
	genus		MR Egger	10	-0.0068603	0.993163	0.972405	1.01436	0.542176
76	genus	Lactococcus.id.1851	Inverse variance weighted	9	0.000259406	1.00026	0.996038	1.0045	0.90431
	genus		Weighted median	9	3.88702e-06	1	0.994387	1.00565	0.998921
	genus		MR Egger	9	-0.00683345	0.99319	0.974731	1.012	0.498378
77	genus	Marvinbryantia.id.2005	Inverse variance weighted	10	0.000621342	1.00062	0.992865	1.00844	0.875647
	genus		Weighted median	10	0.00305705	1.00306	0.994155	1.01205	0.501704
	genus		MR Egger	10	0.00843486	1.00847	0.976968	1.04099	0.616529
78	genus	Methanobrevibacter.id.123	Inverse variance weighted	6	0.00132761	1.00133	0.996425	1.00626	0.596081
	genus		Weighted median	6	0.00124028	1.00124	0.994971	1.00755	0.698756
	genus		MR Egger	6	-0.0139105	0.986186	0.968969	1.00371	0.196517
79	genus	Odoribacter.id.952	Inverse variance weighted	7	0.00288266	1.00289	0.993937	1.01192	0.52848
	genus		Weighted median	7	0.00317031	1.00318	0.99135	1.01514	0.600269
	genus		MR Egger	7	-0.00971281	0.990334	0.962065	1.01943	0.540012
80	genus	Olsenella.id.822	Inverse variance weighted	11	0.00443555	1.00445	1.00014	1.00877	0.0430044
	genus		Weighted median	11	0.00680506	1.00683	1.00167	1.01201	0.00936601
	genus		MR Egger	11	0.00106118	1.00106	0.984199	1.01821	0.905245
81	genus	Oscillibacter.id.2063	Inverse variance weighted	14	0.00261631	1.00262	0.997839	1.00742	0.283357
	genus		Weighted median	14	0.00379598	1.0038	0.997188	1.01046	0.260515
	genus		MR Egger	14	-0.00370324	0.996304	0.979203	1.0137	0.68245
82	genus	Oscillospira.id.2064	Inverse variance weighted	8	0.00313485	1.00314	0.994068	1.01229	0.498797
	genus		Weighted median	8	-0.00119382	0.998807	0.989234	1.00847	0.808027
	genus		MR Egger	8	0.006942	1.00697	0.967515	1.04803	0.745128
83	genus	Oxalobacter.id.2978	Inverse variance weighted	11	0.000939552	1.00094	0.995892	1.00601	0.715706
	genus		Weighted median	11	-0.0025026	0.997501	0.991892	1.00314	0.384372
	genus		MR Egger	11	0.00315329	1.00316	0.978928	1.02799	0.806117
84	genus	Parabacteroides.id.954	Inverse variance weighted	6	-0.0127198	0.987361	0.977594	0.997225	0.0121434
	genus		Weighted median	6	-0.0105262	0.989529	0.976115	1.00313	0.130631
	genus		MR Egger	6	-0.0405914	0.960221	0.932931	0.98831	0.0508824
85	genus	Paraprevotella.id.962	Inverse variance weighted	13	0.00158981	1.00159	0.997199	1.006	0.478307
	genus		Weighted median	13	-0.00124515	0.998756	0.992559	1.00499	0.694984
	genus		MR Egger	13	0.00793639	1.00797	0.993508	1.02264	0.304723
86	genus	Parasutterella.id.2892	Inverse variance weighted	15	0.00251681	1.00252	0.996919	1.00815	0.378572
	genus		Weighted median	15	-0.000267204	0.999733	0.992375	1.00715	0.943483
	genus		MR Egger	15	0.0127711	1.01285	0.996248	1.02973	0.153877
87	genus	Peptococcus.id.2037	Inverse variance weighted	13	0.00012851	1.00013	0.995721	1.00456	0.95452
	genus		Weighted median	13	-0.000649651	0.999351	0.993714	1.00502	0.821887
	genus		MR Egger	13	-0.000787632	0.999213	0.981283	1.01747	0.933587
88	genus	Phascolarctobacterium.id.2168	Inverse variance weighted	11	-0.00109247	0.998908	0.992159	1.0057	0.752133
	genus		Weighted median	11	6.89949e-05	1.00007	0.991154	1.00906	0.987951
	genus		MR Egger	11	-0.0329076	0.967628	0.941346	0.994644	0.0438556
89	genus	Prevotella7.id.11182	Inverse variance weighted	11	-0.00246037	0.997543	0.993059	1.00205	0.28444
	genus		Weighted median	11	-0.00174506	0.998256	0.993108	1.00343	0.508317
	genus		MR Egger	11	-0.0135102	0.986581	0.959967	1.01393	0.358177
90	genus	Prevotella9.id.11183	Inverse variance weighted	15	0.000314453	1.00031	0.993988	1.00668	0.92261
	genus		Weighted median	15	0.00343149	1.00344	0.996659	1.01026	0.32106
	genus		MR Egger	15	0.0109368	1.011	0.992595	1.02974	0.264181
91	genus	RikenellaceaeRC9gutgroup.id.11191	Inverse variance weighted	11	-0.000506541	0.999494	0.996001	1.003	0.776695
	genus		Weighted median	11	0.00158262	1.00158	0.996967	1.00622	0.501938
	genus		MR Egger	11	0.00747186	1.0075	0.985778	1.0297	0.518511
92	genus	Romboutsia.id.11347	Inverse variance weighted	14	0.000183491	1.00018	0.993753	1.00666	0.955535
	genus		Weighted median	14	0.00139312	1.00139	0.993479	1.00937	0.73079
	genus		MR Egger	14	0.00383878	1.00385	0.986827	1.02116	0.66774
93	genus	Roseburia.id.2012	Inverse variance weighted	14	-0.00691234	0.993111	0.983184	1.00314	0.177487
	genus		Weighted median	14	-0.00283424	0.99717	0.986726	1.00772	0.597765
	genus		MR Egger	14	0.000327155	1.00033	0.970825	1.03073	0.983263
94	genus	Ruminiclostridium5.id.11355	Inverse variance weighted	11	-0.00421242	0.995796	0.985807	1.00589	0.412849
	genus		Weighted median	11	-0.00425958	0.995749	0.983959	1.00768	0.483354
	genus		MR Egger	11	-0.0274064	0.972966	0.933982	1.01358	0.221473
95	genus	Ruminiclostridium6.id.11356	Inverse variance weighted	16	0.00094809	1.00095	0.992608	1.00936	0.824259
	genus		Weighted median	16	-8.80192e-05	0.999912	0.992913	1.00696	0.980404
	genus		MR Egger	16	-0.0135719	0.98652	0.967041	1.00639	0.203535
96	genus	Ruminiclostridium9.id.11357	Inverse variance weighted	14	0.00241715	1.00242	0.995289	1.0096	0.506932
	genus		Weighted median	14	0.00215283	1.00216	0.993114	1.01128	0.641496
	genus		MR Egger	14	-0.00947654	0.990568	0.965538	1.01625	0.481914
97	genus	RuminococcaceaeNK4A214group.id.11358	Inverse variance weighted	14	0.00241715	1.00242	0.995289	1.0096	0.506932
	genus		Weighted median	14	0.00215283	1.00216	0.99256	1.01184	0.660954
	genus		MR Egger	14	-0.00947654	0.990568	0.965538	1.01625	0.481914
98	genus	RuminococcaceaeUCG002.id.11360	Inverse variance weighted	22	-0.000977532	0.999023	0.991266	1.00684	0.805843
	genus		Weighted median	22	0.00216415	1.00217	0.994044	1.01036	0.602197
	genus		MR Egger	22	0.00656251	1.00658	0.98558	1.02804	0.548755
99	genus	RuminococcaceaeUCG003.id.11361	Inverse variance weighted	12	0.000835667	1.00084	0.987775	1.01407	0.900768
	genus		Weighted median	12	-0.00352547	0.996481	0.98657	1.00649	0.489359
	genus		MR Egger	12	-0.0221503	0.978093	0.936685	1.02133	0.339231
100	genus	RuminococcaceaeUCG004.id.11362	Inverse variance weighted	11	0.00132126	1.00132	0.995347	1.00733	0.665263
	genus		Weighted median	11	0.00159443	1.0016	0.993756	1.0095	0.690865
	genus		MR Egger	11	0.00136011	1.00136	0.969632	1.03413	0.93583
101	genus	RuminococcaceaeUCG005.id.11363	Inverse variance weighted	14	-0.0023925	0.99761	0.99049	1.00478	0.512668
	genus		Weighted median	14	-0.00818817	0.991845	0.98351	1.00025	0.0572229
	genus		MR Egger	14	-0.017301	0.982848	0.964222	1.00183	0.101707
102	genus	RuminococcaceaeUCG009.id.11366	Inverse variance weighted	12	-0.000936199	0.999064	0.994022	1.00413	0.716865
	genus		Weighted median	12	-0.00230371	0.997699	0.991347	1.00409	0.479593
	genus		MR Egger	12	0.00404628	1.00405	0.98209	1.02651	0.727379
103	genus	RuminococcaceaeUCG010.id.11367	Inverse variance weighted	6	-0.00491156	0.9951	0.986367	1.00391	0.27482
	genus		Weighted median	6	-0.00106961	0.998931	0.987186	1.01082	0.859306
	genus		MR Egger	6	0.0197587	1.01996	0.991292	1.04945	0.245832
104	genus	RuminococcaceaeUCG011.id.11368	Inverse variance weighted	8	-0.000144529	0.999855	0.994845	1.00489	0.955033
	genus		Weighted median	8	-0.00144503	0.998556	0.993086	1.00406	0.606098
	genus		MR Egger	8	0.00873516	1.00877	0.981772	1.03652	0.55128
105	genus	RuminococcaceaeUCG013.id.11370	Inverse variance weighted	12	-0.0025801	0.997423	0.990678	1.00421	0.456106
	genus		Weighted median	12	-0.000763711	0.999237	0.98992	1.00864	0.873046
	genus		MR Egger	12	0.0167755	1.01692	0.998677	1.03549	0.099328
106	genus	RuminococcaceaeUCG014.id.11371	Inverse variance weighted	11	0.00109194	1.00109	0.99359	1.00865	0.776028
	genus		Weighted median	11	0.00562866	1.00564	0.996265	1.01511	0.239058
	genus		MR Egger	11	0.0054913	1.00551	0.98412	1.02736	0.628638
107	genus	Ruminococcus1.id.11373	Inverse variance weighted	10	-0.000983225	0.999017	0.989612	1.00851	0.838556
	genus		Weighted median	10	-0.00366369	0.996343	0.986085	1.00671	0.487776
	genus		MR Egger	10	-0.00544078	0.994574	0.96846	1.02139	0.699066
108	genus	Ruminococcus2.id.11374	Inverse variance weighted	15	-0.00422272	0.995786	0.989835	1.00177	0.167393
	genus		Weighted median	15	-0.00410232	0.995906	0.987327	1.00456	0.352715
	genus		MR Egger	15	-0.0169198	0.983223	0.967407	0.999297	0.0616518
109	genus	Sellimonas.id.14369	Inverse variance weighted	10	0.00135567	1.00136	0.997845	1.00488	0.449459
	genus		Weighted median	10	0.00166735	1.00167	0.996963	1.0064	0.487645
	genus		MR Egger	10	0.00407823	1.00409	0.984973	1.02357	0.68841
110	genus	Senegalimassilia.id.11160	Inverse variance weighted	5	-0.00994715	0.990102	0.982951	0.997305	0.00715193
	genus		Weighted median	5	-0.00817919	0.991854	0.982629	1.00117	0.0862551
	genus		MR Egger	5	-0.00427539	0.995734	0.971516	1.02056	0.756041
111	genus	Slackia.id.825	Inverse variance weighted	6	-0.002468	0.997535	0.989554	1.00558	0.547075
	genus		Weighted median	6	-0.00509985	0.994913	0.986768	1.00313	0.223989
	genus		MR Egger	6	0.0364589	1.03713	0.998109	1.07768	0.135887
112	genus	Streptococcus.id.1853	Inverse variance weighted	16	-0.00178779	0.998214	0.988854	1.00766	0.709925
	genus		Weighted median	16	-0.00118252	0.998818	0.989252	1.00848	0.809678
	genus		MR Egger	16	-0.00295786	0.997047	0.962196	1.03316	0.872893
113	genus	Subdoligranulum.id.2070	Inverse variance weighted	11	-0.0043922	0.995617	0.987788	1.00351	0.275534
	genus		Weighted median	11	-0.000545297	0.999455	0.989203	1.00981	0.917437
	genus		MR Egger	11	0.011512	1.01158	0.991838	1.03171	0.281767
114	genus	Sutterella.id.2896	Inverse variance weighted	12	-0.00252157	0.997482	0.989311	1.00572	0.547911
	genus		Weighted median	12	-0.00243139	0.997572	0.987868	1.00737	0.62589
	genus		MR Egger	12	-0.0037499	0.996257	0.956653	1.0375	0.859838
115	genus	Terrisporobacter.id.11348	Inverse variance weighted	5	-0.00526514	0.994749	0.987932	1.00161	0.133392
	genus		Weighted median	5	-0.00659794	0.993424	0.984739	1.00218	0.140805
	genus		MR Egger	5	-0.00819613	0.991837	0.973354	1.01067	0.455886
116	genus	Turicibacter.id.2162	Inverse variance weighted	10	0.00440824	1.00442	0.998541	1.01033	0.140937
	genus		Weighted median	10	0.00528885	1.0053	0.997222	1.01345	0.198998
	genus		MR Egger	10	-6.59919e-05	0.999934	0.975419	1.02507	0.99597
117	genus	Tyzzerella3.id.11335	Inverse variance weighted	13	0.00189086	1.00189	0.998075	1.00573	0.331729
	genus		Weighted median	13	0.00339582	1.0034	0.998205	1.00863	0.199926
	genus		MR Egger	13	-0.000841445	0.999159	0.977882	1.0209	0.940303
118	genus	unknowngenus.id.826	Inverse variance weighted	15	0.00174907	1.00175	0.995917	1.00762	0.557225
	genus		Weighted median	15	0.000749539	1.00075	0.99238	1.00919	0.861136
	genus		MR Egger	15	-0.00904126	0.990999	0.976599	1.00561	0.247587
119	genus	unknowngenus.id.959	Inverse variance weighted	13	-0.000324485	0.999676	0.995783	1.00358	0.870506
	genus		Weighted median	13	-0.000919528	0.999081	0.993832	1.00436	0.732247
	genus		MR Egger	13	0.000614655	1.00061	0.977456	1.02432	0.959892
120	genus	unknowngenus.id.1868	Inverse variance weighted	12	0.0029834	1.00299	0.997633	1.00837	0.274698
	genus		Weighted median	12	-0.000499825	0.9995	0.992184	1.00687	0.893921
	genus		MR Egger	12	0.000850367	1.00085	0.984377	1.0176	0.921991
121	genus	unknowngenus.id.2001	Inverse variance weighted	10	-0.00420542	0.995803	0.988192	1.00347	0.282728
	genus		Weighted median	10	-0.00189755	0.998104	0.989334	1.00695	0.673446
	genus		MR Egger	10	-0.00465612	0.995355	0.968459	1.023	0.747583
122	genus	unknowngenus.id.2041	Inverse variance weighted	12	0.00583395	1.00585	1.00091	1.01082	0.0202444
	genus		Weighted median	12	0.00586718	1.00588	0.999429	1.01238	0.0740969
	genus		MR Egger	12	0.000983947	1.00098	0.986395	1.01579	0.898105
123	genus	unknowngenus.id.2071	Inverse variance weighted	17	-0.00440718	0.995603	0.986981	1.0043	0.320593
	genus		Weighted median	17	-0.00352044	0.996486	0.987731	1.00532	0.434273
	genus		MR Egger	17	-0.0205213	0.979688	0.939138	1.02199	0.356423
124	genus	unknowngenus.id.2755	Inverse variance weighted	13	-0.000868755	0.999132	0.9941	1.00419	0.735914
	genus		Weighted median	13	-0.00181291	0.998189	0.991496	1.00493	0.5974
	genus		MR Egger	13	0.00700081	1.00703	0.986719	1.02775	0.514476
125	genus	unknowngenus.id.1000000073	Inverse variance weighted	15	-0.00644567	0.993575	0.98856	0.998616	0.012538
	genus		Weighted median	15	-0.00507956	0.994933	0.987556	1.00237	0.180998
	genus		MR Egger	15	-0.00466674	0.995344	0.981243	1.00965	0.532614
126	genus	unknowngenus.id.1000001215	Inverse variance weighted	9	0.00366732	1.00367	0.998862	1.00851	0.134765
	genus		Weighted median	9	0.00333875	1.00334	0.996973	1.00976	0.304315
	genus		MR Egger	9	-0.00722049	0.992806	0.979601	1.00619	0.32564
127	genus	unknowngenus.id.1000005472	Inverse variance weighted	13	-0.00462541	0.995385	0.988187	1.00264	0.211634
	genus		Weighted median	13	-0.00145662	0.998544	0.990749	1.0064	0.715659
	genus		MR Egger	13	0.0123668	1.01244	0.991769	1.03355	0.264859
128	genus	unknowngenus.id.1000005479	Inverse variance weighted	9	0.000555012	1.00056	0.994822	1.00632	0.849856
	genus		Weighted median	9	0.00159736	1.0016	0.994498	1.00875	0.659883
	genus		MR Egger	9	-0.000366637	0.999633	0.973572	1.02639	0.979057
129	genus	unknowngenus.id.1000006162	Inverse variance weighted	13	0.00325051	1.00326	0.999384	1.00714	0.0993862
	genus		Weighted median	13	0.00524098	1.00525	0.999658	1.01088	0.0657871
	genus		MR Egger	13	-0.00315671	0.996848	0.981151	1.0128	0.704126
130	genus	Veillonella.id.2198	Inverse variance weighted	8	-0.00280328	0.997201	0.990653	1.00379	0.404265
	genus		Weighted median	8	-0.0032561	0.996749	0.988739	1.00482	0.428983
	genus		MR Egger	8	-0.00139922	0.998602	0.967728	1.03046	0.933254
131	genus	Victivallis.id.2256	Inverse variance weighted	11	-0.00121697	0.998784	0.995341	1.00224	0.48972
	genus		Weighted median	11	-0.00295278	0.997052	0.992645	1.00148	0.191354
	genus		MR Egger	11	0.0166964	1.01684	0.994339	1.03984	0.177581

## Sheet: Sheet4
Supplementary Table S4. Results of sensitivity analysis (P<1.00E-05)
NO.	Classification	Exposure	IVW_Q	IVW_Q_P	MR Egger_Q	MR Egger_Q_P	egger_intercept	pleiotropy_P	MRPRESSO
1	phylum	Actinobacteria.id.400	9.48154	0.799022	9.48154	0.799022	-0.000263437	0.745269	0.797
2	phylum	Bacteroidetes.id.905	17.0797	0.105541	12.8001	0.235062	0.00117005	0.0974176	0.112
3	phylum	Cyanobacteria.id.1500	5.89395	0.552186	4.98428	0.545831	0.00111639	0.377031	0.683
4	phylum	Euryarchaeota.id.55	10.6409	0.473818	9.3687	0.497506	0.00125173	0.285685	0.595
5	phylum	Firmicutes.id.1672	15.4467	0.419748	14.1968	0.435151	-0.000660765	0.285629	0.27
6	phylum	Lentisphaerae.id.2238	5.13288	0.743284	4.59143	0.709681	0.000894302	0.485753	0.75
7	phylum	Proteobacteria.id.2375	22.6155	0.0200156	21.9234	0.0154997	-0.000619861	0.586572	0.045
8	phylum	Tenericutes.id.3919	26.1129	0.00624338	25.2525	0.00488692	0.000798197	0.572333	0.007
9	phylum	Verrucomicrobia.id.3982	18.7955	0.0648646	18.4772	0.0474279	0.000413257	0.686873	0.071
1	class	Actinobacteria.id.419	27.8704	0.0223948	27.2687	0.0177618	0.000469045	0.587116	0.025
2	class	Alphaproteobacteria.id.2379	7.26691	0.296867	6.69868	0.244031	-0.000976966	0.543622	0.431
3	class	Bacilli.id.1673	24.6852	0.10198	24.221	0.0847871	0.000402445	0.587402	0.04
4	class	Bacteroidia.id.912	20.4736	0.0840134	15.8162	0.199799	0.00116222	0.0846272	0.092
5	class	Betaproteobacteria.id.2867	13.2452	0.277602	10.301	0.414494	-0.00148969	0.12179	0.25
6	class	Clostridia.id.1859	27.374	0.00403332	27.2488	0.00237835	-0.000466398	0.834587	0.007
7	class	Coriobacteriia.id.809	16.558	0.484682	16.3103	0.431523	0.000428853	0.628772	0.261
8	class	Deltaproteobacteria.id.3087	16.2038	0.182079	16.0959	0.137609	0.000213466	0.790968	0.265
9	class	Erysipelotrichia.id.2147	14.7742	0.254019	13.1205	0.28552	0.00126457	0.263865	0.259
10	class	Gammaproteobacteria.id.3303	15.6051	0.0160379	12.0186	0.0345332	0.00215982	0.276345	0.038
11	class	Lentisphaeria.id.2250	1.53219	0.981174	0.889513	0.989456	0.00095615	0.453315	0.965
12	class	Melainabacteria.id.1589	6.89674	0.647869	6.12583	0.633139	0.000655327	0.405531	0.822
13	class	Methanobacteria.id.119	6.11556	0.7283	5.45406	0.708125	0.00103525	0.439565	0.857
14	class	Mollicutes.id.3920	26.1129	0.00624338	25.2525	0.00488692	0.000798197	0.572333	0.006
15	class	Negativicutes.id.2164	10.5203	0.484277	6.3865	0.781814	0.00154247	0.069434	0.526
16	class	Verrucomicrobiae.id.4029	21.1536	0.0318146	17.9558	0.0557143	0.00149647	0.211625	0.047
1	order	Actinomycetales.id.420	6.33825	0.175271	6.33825	0.162582	-0.00105996	0.462115	0.238
2	order	Bacillales.id.1674	4.3569	0.823573	4.29559	0.74517	-0.000331888	0.811546	0.846
3	order	Bacteroidales.id.913	20.4736	0.0840134	15.8162	0.199799	0.00116222	0.0846272	0.093
4	order	Bifidobacteriales.id.432	17.7538	0.218226	17.6073	0.173009	0.000290481	0.747459	0.217
5	order	Burkholderiales.id.2874	13.7533	0.184544	10.9578	0.278613	-0.00145055	0.164006	0.201
6	order	Clostridiales.id.1863	24.3555	0.0181901	24.0372	0.0125773	-0.000685503	0.709977	0.033
7	order	Coriobacteriales.id.810	16.558	0.484682	16.3103	0.431523	0.000428853	0.628772	0.222
8	order	Desulfovibrionales.id.3156	15.3851	0.165538	15.3569	0.119583	0.000106981	0.894854	0.226
9	order	Enterobacteriales.id.3468	11.1355	0.0842771	5.42011	0.366786	-0.00476731	0.0701065	0.214
10	order	Erysipelotrichales.id.2148	14.7742	0.254019	13.1205	0.28552	0.00126457	0.263865	0.274
11	order	Gastranaerophilales.id.1591	7.85405	0.447855	4.93822	0.667502	0.00137337	0.131472	0.728
12	order	Lactobacillales.id.1800	24.3961	0.0410192	23.0387	0.0412139	0.000705052	0.397369	0.014
13	order	Methanobacteriales.id.120	6.11556	0.7283	5.45406	0.708125	0.00103525	0.439565	0.857
14	order	MollicutesRF9.id.11579	21.0228	0.050047	16.6163	0.11975	-0.00146396	0.115672	0.104
15	order	NB1n.id.3953	11.4839	0.487966	10.8185	0.458597	0.000755627	0.431951	0.387
16	order	Pasteurellales.id.3688	16.8694	0.205343	16.8694	0.154577	3.03827e-06	0.996672	0.21
17	order	Rhodospirillales.id.2667	5.69358	0.956598	3.70968	0.988124	-0.00153011	0.184359	0.913
18	order	Selenomonadales.id.2165	10.5203	0.484277	6.3865	0.781814	0.00154247	0.069434	0.531
19	order	Verrucomicrobiales.id.4030	21.1536	0.0318146	17.9558	0.0557143	0.00149647	0.211625	0.062
20	order	Victivallales.id.2254	1.53219	0.981174	0.889513	0.989456	0.00095615	0.453315	0.978
1	family	Acidaminococcaceae.id.2166	8.51918	0.202479	6.5573	0.2557	0.00160818	0.275792	0.264
2	family	Actinomycetaceae.id.421	6.35963	0.173853	5.17622	0.159339	-0.00104879	0.468306	0.215
3	family	Alcaligenaceae.id.2875	13.452	0.413531	12.5563	0.402097	-0.000923899	0.373078	0.162
4	family	Bacteroidaceae.id.917	9.03927	0.338994	9.02359	0.250967	0.000186876	0.915266	0.405
5	family	BacteroidalesS24.7group.id.11173	5.00795	0.756726	5.00304	0.659592	8.92429e-05	0.946106	0.846
6	family	Bifidobacteriaceae.id.433	17.7538	0.218226	17.6073	0.173009	0.000290481	0.747459	0.192
7	family	Christensenellaceae.id.1866	24.6147	0.00612574	22.0645	0.00867694	-0.00089962	0.334401	0.001
8	family	Clostridiaceae1.id.1869	13.7385	0.131938	12.0142	0.150573	-0.00102385	0.315188	0.155
9	family	ClostridialesvadinBB60group.id.11286	13.1047	0.518297	13.0362	0.445022	-0.000169487	0.797869	0.303
10	family	Coriobacteriaceae.id.811	16.558	0.484682	16.3103	0.431523	0.000428853	0.628772	0.234
11	family	Defluviitaleaceae.id.1924	4.04675	0.945214	4.04485	0.908436	-3.98725e-05	0.96621	0.952
12	family	Desulfovibrionaceae.id.3169	15.1302	0.0874204	15.1302	0.0566622	-8.83626e-07	0.999279	0.168
13	family	Enterobacteriaceae.id.3469	11.1355	0.0842771	5.42011	0.366786	-0.00476731	0.0701065	0.183
14	family	Erysipelotrichaceae.id.2149	14.7742	0.254019	13.1205	0.28552	0.00126457	0.263865	0.259
15	family	FamilyXI.id.1936	9.29804	0.23196	9.29131	0.157845	-0.000137509	0.949591	0.325
16	family	FamilyXIII.id.1957	10.2166	0.421698	9.54129	0.388879	0.000720162	0.44534	0.396
17	family	Lachnospiraceae.id.1987	34.7154	0.00434631	33.2561	0.00432548	0.000606847	0.429887	0.008
18	family	Lactobacillaceae.id.1836	16.8127	0.0517315	16.6014	0.0345375	0.000332436	0.757855	0.086
19	family	Methanobacteriaceae.id.121	6.11556	0.7283	5.45406	0.708125	0.00103525	0.439565	0.839
20	family	Oxalobacteraceae.id.2966	19.386	0.111615	18.8903	0.0912112	-0.000703749	0.585027	0.159
21	family	Pasteurellaceae.id.3689	16.8694	0.205343	16.8694	0.154577	3.03827e-06	0.996672	0.199
22	family	Peptococcaceae.id.2024	6.97911	0.639294	6.66173	0.57353	-0.00039594	0.588622	0.653
23	family	Peptostreptococcaceae.id.2042	12.4133	0.41308	10.1409	0.517762	0.00078128	0.159859	0.572
24	family	Porphyromonadaceae.id.943	10.9873	0.276577	9.20471	0.325322	0.00137895	0.248462	0.49
25	family	Prevotellaceae.id.960	21.9274	0.109721	21.0122	0.101319	-0.000693976	0.447874	0.114
26	family	Rhodospirillaceae.id.2717	7.42351	0.917152	6.16305	0.940017	-0.00125357	0.281873	0.903
27	family	Rikenellaceae.id.967	15.1273	0.769075	13.9697	0.785455	-0.000654353	0.295427	0.764
28	family	Ruminococcaceae.id.2050	4.86445	0.845961	4.73618	0.785366	-0.000249376	0.729499	0.65
29	family	Streptococcaceae.id.1850	31.0111	0.00875498	30.813	0.00588745	0.000438255	0.768575	0.669
30	family	unknownfamily.id.1000001214	7.85405	0.447855	4.93822	0.667502	0.00137337	0.131472	0.695
31	family	unknownfamily.id.1000005471	21.0228	0.050047	16.6163	0.11975	-0.00146396	0.115672	0.129
32	family	unknownfamily.id.1000006161	11.4839	0.487966	10.8185	0.458597	0.000755627	0.431951	0.39
33	family	Veillonellaceae.id.2172	18.9486	0.394997	18.5193	0.356812	-0.000273109	0.53851	0.453
34	family	Verrucomicrobiaceae.id.4036	21.1541	0.0318092	17.9463	0.0558758	0.00149902	0.210857	0.052
35	family	Victivallaceae.id.2255	10.0627	0.524753	9.10542	0.522129	-0.00110607	0.350941	0.609
1	genus	Clostridiuminnocuumgroup.id.14397	3.28308	0.915358	3.12496	0.873206	0.000566735	0.702744	0.802
2	genus	Eubacteriumbrachygroup.id.11296	3.39773	0.946422	2.86043	0.942809	0.000726853	0.484474	0.915
3	genus	Eubacteriumcoprostanoligenesgroup.id.11375	25.7151	0.0117749	16.9871	0.108258	-0.00267359	0.0117749	0.01
4	genus	Eubacteriumeligensgroup.id.14372.	12.3242	0.0551152	9.79931	0.0811257	-0.0023036	0.307825	0.16
5	genus	Eubacteriumfissicatenagroup.id.14373	7.96716	0.436684	6.47023	0.486036	0.00178188	0.260726	0.469
6	genus	Eubacteriumhalliigroup.id.11338	41.2822	0.000289595	38.3806	0.000454346	-0.000812977	0.321022	<0.001
7	genus	Eubacteriumnodatumgroup.id.11297	8.28601	0.600922	7.37649	0.597983	0.00107593	0.365154	0.61
8	genus	Eubacteriumoxidoreducensgroup.id.11339	6.40026	0.171185	6.09814	0.106932	-0.000634081	0.725561	0.322
9	genus	Eubacteriumrectalegroup.id.14374	12.9443	0.113781	12.2718	0.0919669	0.000811608	0.555302	0.011
10	genus	Eubacteriumruminantiumgroup.id.11340	28.1029	0.0437505	26.7796	0.0439991	-0.000809259	0.387083	0.043
11	genus	Eubacteriumventriosumgroup.id.11341	17.6512	0.22313	17.4148	0.181028	0.000524387	0.681269	0.177
12	genus	Eubacteriumxylanophilumgroup.id.14375	6.67974	0.571547	6.64881	0.466337	-0.000165483	0.865374	0.353
13	genus	Ruminococcusgauvreauiigroup.id.11342	23.8325	0.0134581	23.3803	0.00942671	0.000678644	0.669432	0.025
14	genus	Ruminococcusgnavusgroup.id.14376	4.66958	0.946107	4.38349	0.928393	0.000588849	0.604428	0.949
15	genus	Ruminococcustorquesgroup.id.14377	32.1628	0.000186624	32.1174	8.87379e-05	0.000148303	0.917883	0.002
16	genus	Actinomyces.id.423	11.2418	0.0811857	8.13255	0.14908	-0.00159042	0.225353	0.088
17	genus	Adlercreutzia.id.812	10.6549	0.154398	10.575	0.102433	0.000371612	0.838489	0.338
18	genus	Akkermansia.id.4037	21.1545	0.0318049	17.9487	0.0558353	0.00149631	0.211012	0.042
19	genus	Alistipes.id.968	10.8445	0.623838	10.4048	0.580496	-0.00069433	0.519761	0.663
20	genus	Allisonella.id.2174	28.1567	0.000205968	11.1962	0.0824988	0.00782417	0.023554	<0.001
21	genus	Alloprevotella.id.961	8.68015	0.122523	8.6695	0.0699126	0.000310699	0.947494	0.246
22	genus	Anaerofilum.id.2053	11.8944	0.292186	11.4847	0.243943	0.000779326	0.584809	0.29
23	genus	Anaerostipes.id.1991	15.1453	0.233589	9.09615	0.613017	-0.00192808	0.0317073	0.324
24	genus	Anaerotruncus.id.2054	22.5538	0.0317621	21.2814	0.0305703	-0.000839716	0.434577	0.005
25	genus	Bacteroides.id.918	9.03927	0.338994	9.02359	0.250967	0.000186876	0.915266	0.373
26	genus	Barnesiella.id.944	18.7829	0.12999	16.124	0.185624	-0.00134982	0.184875	0.155
27	genus	Bifidobacterium.id.436	17.348	0.238108	14.5501	0.336276	-0.000981084	0.137874	0.152
28	genus	Bilophila.id.3170	8.01186	0.712241	7.80603	0.647777	0.000506418	0.659741	0.138
29	genus	Blautia.id.1992	20.4462	0.0591014	20.3644	0.0405871	0.000159324	0.837268	0.098
30	genus	Butyricicoccus.id.2055	8.85447	0.263274	6.76208	0.343411	-0.000865528	0.221945	0.112
31	genus	Butyricimonas.id.945	23.4318	0.0242759	23.0855	0.0171906	0.000499703	0.692387	0.098
32	genus	Butyrivibrio.id.1993	18.0088	0.206379	17.6522	0.171177	0.000571636	0.616913	0.207
33	genus	CandidatusSoleaferrea.id.11350	36.4009	3.36502e-05	31.983	9.37957e-05	0.00526323	0.323874	<0.001
34	genus	Catenibacterium.id.2153	6.57829	0.159924	3.59458	0.308701	0.00533982	0.212667	0.201
35	genus	ChristensenellaceaeR.7group.id.11283	18.0145	0.0350057	14.0201	0.081244	-0.00186564	0.169553	0.051
36	genus	Clostridiumsensustricto1.id.1873	3.13924	0.791179	1.97048	0.853214	-0.000965137	0.32902	0.415
37	genus	Collinsella.id.815	11.486	0.175655	10.8697	0.144404	0.000836632	0.548724	0.018
38	genus	Coprobacter.id.949	14.2986	0.159802	10.8194	0.28829	0.00165006	0.123115	0.208
39	genus	Coprococcus1.id.11301	12.9093	0.299297	12.8802	0.230446	0.00010058	0.883607	0.159
40	genus	Coprococcus2.id.11302	11.2926	0.185663	10.1447	0.180523	0.00171716	0.403007	0.279
41	genus	Coprococcus3.id.11303	10.1675	0.337097	8.44237	0.391493	-0.00124569	0.236893	0.436
42	genus	DefluviitaleaceaeUCG011.id.11287	4.93858	0.76412	3.01938	0.883204	-0.00142487	0.208481	0.841
43	genus	Desulfovibrio.id.3173	10.7154	0.380119	9.13843	0.424595	0.00101574	0.244148	0.398
44	genus	Dialister.id.2183	16.2308	0.0932135	16.0078	0.0667195	0.000463506	0.731416	0.141
45	genus	Dorea.id.1997	3.10448	0.960008	2.55919	0.958914	0.000551945	0.481349	0.935
46	genus	Eggerthella.id.819	4.6426	0.91374	4.60712	0.867125	0.000213072	0.854773	0.917
47	genus	Eisenbergiella.id.11304	30.37	0.00074503	26.7295	0.00155035	0.00360586	0.296941	<0.001
48	genus	Enterorhabdus.id.820	9.07142	0.169601	8.95248	0.110975	-0.000343374	0.806884	0.371
49	genus	Erysipelatoclostridium.id.11381	21.5908	0.0874223	21.5838	0.0621556	-6.59877e-05	0.949182	0.082
50	genus	ErysipelotrichaceaeUCG003.id.11384	23.8439	0.0929698	23.8403	0.067855	3.99842e-05	0.962849	0.094
51	genus	Escherichia.Shigella.id.3504	11.047	0.272498	11.0469	0.199056	8.57094e-06	0.992357	0.426
52	genus	Faecalibacterium.id.2057	18.878	0.0262506	14.1243	0.078582	-0.00143914	0.139452	0.004
53	genus	FamilyXIIIAD3011group.id.11293	8.71396	0.727149	8.71068	0.648578	7.27435e-05	0.95536	0.739
54	genus	FamilyXIIIUCG001.id.11294	7.25856	0.402465	5.98064	0.425363	0.00102083	0.30144	0.15
55	genus	Flavonifractor.id.2059	1.4978	0.827032	1.30352	0.728296	0.000657531	0.689212	0.892
56	genus	Fusicatenibacter.id.11305	15.8019	0.606367	15.1342	0.585814	0.00064848	0.42515	0.581
57	genus	Gordonibacter.id.821	11.9223	0.36951	11.5292	0.317802	0.000735468	0.57218	0.272
58	genus	Haemophilus.id.3698	9.17692	0.327592	9.0611	0.248299	-0.000249358	0.773532	0.717
59	genus	Holdemanella.id.11393	18.1069	0.0531869	13.9456	0.124273	-0.00155928	0.135685	0.061
60	genus	Holdemania.id.2157	8.63423	0.853744	7.10798	0.896501	-0.000823282	0.238537	0.688
61	genus	Howardella.id.2000	9.77845	0.368717	9.7098	0.285988	0.000336695	0.81799	0.276
62	genus	Hungatella.id.11306	1.34831	0.853127	1.34202	0.719181	-0.000190086	0.941758	0.869
63	genus	Intestinibacter.id.11345	10.7233	0.633985	10.3509	0.585208	0.000455827	0.553067	0.641
64	genus	Intestinimonas.id.2062	26.1662	0.0517341	26.1643	0.0363304	-2.45623e-05	0.974388	0.067
65	genus	Lachnoclostridium.id.11308	23.2479	0.0256935	23.2432	0.01633	-6.14933e-05	0.963035	0.048
66	genus	Lachnospira.id.2004	1.58694	0.902824	1.17683	0.881898	0.00121817	0.556756	0.931
67	genus	LachnospiraceaeFCS020group.id.11314	6.00488	0.915836	4.37898	0.957493	0.000720973	0.228544	0.949
68	genus	LachnospiraceaeNC2004group.id.11316	19.8805	0.0107975	19.5243	0.00669412	-0.00074164	0.731354	0.01
69	genus	LachnospiraceaeND3007group.id.11317	1.08658	0.580834	0.446321	0.504087	0.00583724	0.570384	0.791
70	genus	LachnospiraceaeNK4A136group.id.11319	14.7654	0.394379	8.11165	0.836251	-0.00112496	0.022879	0.4
71	genus	LachnospiraceaeUCG001.id.11321	12.6752	0.393083	12.2207	0.347286	-0.000740664	0.535508	0.466
72	genus	LachnospiraceaeUCG004.id.11324	10.0961	13 0.6860576	9.56513	0.654052	0.000602605	0.480177	0.735
73	genus	LachnospiraceaeUCG008.id.11328	4.30139	0.932728	3.99067	0.912026	0.000714062	0.590831	0.951
74	genus	LachnospiraceaeUCG010.id.11330	11.5619	0.239149	7.69009	0.464314	0.00143029	0.0846454	0.079
75	genus	Lactobacillus.id.1837	18.6346	0.0284853	17.963	0.0215059	0.000639593	0.599349	0.027
76	genus	Lactococcus.id.1851	5.15162	0.741255	4.57309	0.711899	0.000969422	0.471728	0.829
77	genus	Marvinbryantia.id.2005	11.9566	0.21577	11.5953	0.170192	-0.000697561	0.631075	0.142
78	genus	Methanobrevibacter.id.123	5.16496	0.396082	2.05518	0.72561	0.00235549	0.1526	0.603
79	genus	Odoribacter.id.952	2.85478	0.82684	2.05116	0.842022	0.000966674	0.411091	0.928
80	genus	Olsenella.id.822	13.4477	0.199705	13.2086	0.153393	0.000450552	0.695882	0.254
81	genus	Oscillibacter.id.2063	11.8506	0.539932	11.2965	0.503692	0.000601993	0.470988	0.638
82	genus	Oscillospira.id.2064	12.3042	0.0909878	12.2287	0.057058	-0.000385293	0.853655	0.148
83	genus	Oxalobacter.id.2978	16.6663	0.0820815	16.6053	0.0552675	-0.000339912	0.859755	0.13
84	genus	Parabacteroides.id.954	5.47489	0.360707	1.44786	0.835835	0.00289629	0.115226	0.09
85	genus	Paraprevotella.id.962	11.7435	0.466495	10.9268	0.449418	-0.000717096	0.38551	0.464
86	genus	Parasutterella.id.2892	17.0374	0.254188	15.1077	0.300677	-0.000856901	0.219996	0.338
87	genus	Peptococcus.id.2037	14.0748	0.295958	14.0613	0.229617	0.000123069	0.920165	0.166
88	genus	Phascolarctobacterium.id.2168	12.0225	0.283554	6.62212	0.676396	0.00278739	0.0451983	0.368
89	genus	Prevotella7.id.11182	15.9072	0.102318	14.8428	0.0953444	0.00156231	0.442458	0.113
90	genus	Prevotella9.id.11183	24.8084	0.0365071	22.3151	0.0506678	-0.00110982	0.24961	0.043
91	genus	RikenellaceaeRC9gutgroup.id.11191	6.64445	0.758531	6.11606	0.728249	-0.00112304	0.485761	0.808
92	genus	Romboutsia.id.11347	16.6355	0.216507	16.3535	0.175575	-0.000341313	0.65732	0.3
93	genus	Roseburia.id.2012	28.7908	0.00700806	28.1914	0.00518624	-0.000558477	0.622619	0.007
94	genus	Ruminiclostridium5.id.11355	15.6275	0.110803	13.6375	0.135818	0.00149191	0.281351	0.187
95	genus	Ruminiclostridium6.id.11356	37.8373	0.000953605	32.2477	0.00369358	0.00143952	0.141599	0.002
96	genus	Ruminiclostridium9.id.11357	15.6015	0.271319	14.5128	0.269168	0.000881042	0.361436	0.092
97	genus	RuminococcaceaeNK4A214group.id.11358	15.6015	0.271319	14.5128	0.269168	0.000881042	0.361436	0.081
98	genus	RuminococcaceaeUCG002.id.11360	50.1446	0.000348274	48.7533	0.000333199	-0.000613344	0.458759	<0.001
99	genus	RuminococcaceaeUCG003.id.11361	43.5455	8.72537e-06	38.9051	2.63791e-05	0.00176716	0.300385	<0.001
100	genus	RuminococcaceaeUCG004.id.11362	3.99035	0.947781	3.99034	0.912047	-3.32798e-06	0.998132	0.972
101	genus	RuminococcaceaeUCG005.id.11363	17.8525	0.163201	14.6099	0.263465	0.00130609	0.128633	0.176
102	genus	RuminococcaceaeUCG009.id.11366	7.51594	0.755896	7.31023	0.695868	-0.000484817	0.659838	0.577
103	genus	RuminococcaceaeUCG010.id.11367	5.06752	0.407695	1.89005	0.755972	-0.0017414	0.149241	0.35
104	genus	RuminococcaceaeUCG011.id.11368	10.1994	0.17755	9.52113	0.146321	-0.00118978	0.537475	0.2
105	genus	RuminococcaceaeUCG013.id.11370	9.76675	0.551482	4.6552	0.91299	-0.00156249	0.0472981	0.42
106	genus	RuminococcaceaeUCG014.id.11371	12.6607	0.243265	12.4049	0.191434	-0.000374868	0.676726	0.498
107	genus	Ruminococcus1.id.11373	14.6269	0.101707	14.4012	0.0718883	0.000366551	0.732433	0.332
108	genus	Ruminococcus2.id.11374	13.2952	0.503419	10.5675	0.647002	0.00102382	0.122552	0.535
109	genus	Sellimonas.id.14369	5.79517	0.760231	5.71541	0.679075	-0.000388635	0.784797	0.885
110	genus	Senegalimassilia.id.11160	1.00432	0.90914	0.781135	0.853974	-0.000566064	0.668863	0.762
111	genus	Slackia.id.825	7.91098	0.161211	3.84044	0.42803	-0.00396898	0.113814	0.448
112	genus	Streptococcus.id.1853	35.8222	0.00187523	35.8107	0.00111373	9.41256e-05	0.947512	0.002
113	genus	Subdoligranulum.id.2070	10.9231	0.363544	7.9901	0.535144	-0.00119656	0.120942	0.545
114	genus	Sutterella.id.2896	17.4045	0.0964682	17.398	0.0660075	8.31451e-05	0.952763	0.128
115	genus	Terrisporobacter.id.11348	2.95617	0.565187	2.84853	0.415574	0.000332859	0.764409	0.743
116	genus	Turicibacter.id.2162	7.18231	0.618145	7.0501	0.531237	0.000477925	0.725578	0.832
117	genus	Tyzzerella3.id.11335	5.8175	0.925	5.7536	0.889289	0.000394579	0.805085	0.583
118	genus	unknowngenus.id.826	15.6077	0.337916	13.1414	0.436951	0.00101694	0.142302	0.349
119	genus	unknowngenus.id.959	9.38153	0.670043	9.37517	0.587305	-0.000104091	0.937892	0.059
120	genus	unknowngenus.id.1868	8.18754	0.696412	8.11672	0.617437	0.000206744	0.795547	0.442
121	genus	unknowngenus.id.2001	14.3272	0.111152	14.3252	0.0736737	4.52153e-05	0.973886	0.143
122	genus	unknowngenus.id.2041	5.66208	0.894933	5.18977	0.878146	0.000493649	0.507551	0.901
123	genus	unknowngenus.id.2071	41.4829	0.000471046	39.9293	0.000464777	0.00133367	0.456744	<0.001
124	genus	unknowngenus.id.2755	6.80714	0.870091	6.1963	0.85995	-0.000775856	0.450967	0.953
125	genus	unknowngenus.id.1000000073	13.1047	0.518297	13.0362	0.445022	-0.000169487	0.797869	0.326
126	genus	unknowngenus.id.1000001215	7.85405	0.447855	4.93822	0.667502	0.00137337	0.131472	0.694
127	genus	unknowngenus.id.1000005472	21.0228	0.050047	16.6163	0.11975	-0.00146396	0.115672	0.109
128	genus	unknowngenus.id.1000005479	5.00795	0.756726	5.00304	0.659592	8.92429e-05	0.946106	0.829
129	genus	unknowngenus.id.1000006162	11.4839	0.487966	10.8185	0.458597	0.000755627	0.431951	0.389
130	genus	Veillonella.id.2198	2.26591	0.94367	2.25787	0.894521	-0.000117127	0.931504	0.919
131	genus	Victivallis.id.2256	5.18477	0.878498	2.662	0.976205	-0.0024451	0.146676	0.601

## Sheet: Sheet5
Supplementary Table S5. MR analysis of Gut Microbiota to Hypertension (P<5.00E-08)
NO.	Classification	Exposure	method	nsnp	b	or	or_lci95	or_uci95	pval
1	as a whole	Gut Microbiota	Inverse variance weighted	9	-0.00439452	0.995615	0.986182	1.00514	0.365612
	as a whole	Gut Microbiota	Weighted median	9	-0.00502368	0.994989	0.988675	1.00134	0.121926
	as a whole	Gut Microbiota	MR Egger	9	0.00995158	1.01	0.9797	1.04124	0.542329
2	phylum	Actinobacteria.id.400.summary	Wald ratio	1	-0.00854372	0.991493	0.975378	1.00787	0.306812
3	class	Actinobacteria.id.419	Wald ratio	1	-0.00745268	0.992575	0.979543	1.00578	0.269045
4	order	Bifidobacteriales.id.432	Inverse variance weighted	2	-0.00432162	0.995688	0.984505	1.007	0.453296
5	order	Gastranaerophilales.id.1591	Wald ratio	1	0.0065866	1.00661	0.993447	1.01994	0.326657
6	family	Bifidobacteriaceae.id.433	Inverse variance weighted	2	-0.00432162	0.995688	0.984505	1.007	0.453296
7	family	Oxalobacteraceae.id.2966	Wald ratio	1	-0.00426204	0.995747	0.983448	1.0082	0.501509
8	family	Peptostreptococcaceae.id.2042	Wald ratio	1	0.00157161	1.00157	0.982758	1.02075	0.870964
9	family	Streptococcaceae.id.1850	Wald ratio	1	-0.00135054	0.99865	0.978315	1.01941	0.897624
10	family	unknownfamily.id.1000001214	Wald ratio	1	0.0065866	1.00661	0.993447	1.01994	0.326657
11	genus	Eubacteriumcoprostanoligenesgroup.id.11375	Wald ratio	1	0.0258048	1.02614	1.00469	1.04805	0.0166762
12	genus	Ruminococcustorquesgroup.id.14377	Wald ratio	1	-0.0564926	0.945074	0.925069	0.965511	2.274e-07
13	genus	Allisonella.id.2174	Wald ratio	1	-0.00737272	0.992654	0.983934	1.00145	0.101496
14	genus	Bifidobacterium.id.436	Inverse variance weighted	2	-0.00424615	0.995763	0.98481	1.00684	0.451775
15	genus	Oxalobacter.id.2978	Wald ratio	1	0.000761835	1.00076	0.985212	1.01656	0.924035
16	genus	Erysipelatoclostridium.id.11381	Wald ratio	1	-0.00483108	0.995181	0.983967	1.00652	0.403363
17	genus	Romboutsia.id.11347	Wald ratio	1	0.001556	1.00156	0.982928	1.02054	0.870964
18	genus	RuminococcaceaeUCG013.id.11370	Wald ratio	1	-0.00598818	0.99403	0.973441	1.01505	0.574952
19	genus	Streptococcus.id.1853	Wald ratio	1	-0.00128214	0.998719	0.979402	1.01842	0.897624
20	genus	Tyzzerella3.id.11335	Wald ratio	1	0.00353049	1.00354	0.992689	1.0145	0.52432
21	genus	unknowngenus.id.1000001215	Wald ratio	1	0.0065866	1.00661	0.993447	1.01994	0.326657

## Sheet: Sheet6
Supplementary Table S6. Results of sensitivity analysis (P<5.00E-08)
NO.	Classification	Outcomes	IVW_Q	IVW_Q_P	MR Egger_Q	MR Egger_Q_P	egger_intercept	pleiotropy_P	MRPRESSO
1	as a whole	Gut Microbiota	34.1333	3.84282e-05	30.0729	9.20794e-05	-0.0016253	0.36335	<0.001
2	order	Bifidobacteriales.id.432	0.959928	0.327205
3	family	Bifidobacteriaceae.id.433	0.959928	0.327205
4	genus	Bifidobacterium.id.436	0.956131	0.328163

## Sheet: Sheet7
Supplementary Table S7. Reverse MR analysis of Gut Microbiota to Hypertension (P<1.00E-05)
NO.	Classification	Outcomes	method	nsnp	b	or	or_lci95	or_uci95	pval
1	family	Alcaligenaceae.id.2875	Inverse variance weighted	231	-0.3334	0.716484	0.483816	1.06104	0.0960644
			Weighted median	231	-0.283729	0.752971	0.414141	1.36901	0.352252
			MR Egger	231	-0.646191	0.524038	0.123657	2.22078	0.381368
2	family	ClostridialesvadinBB60group.id.11286	Inverse variance weighted	229	-0.173594	0.840638	0.506491	1.39523	0.501869
			Weighted median	229	-0.334723	0.715536	0.339302	1.50896	0.379256
			MR Egger	229	-0.110284	0.895579	0.137759	5.8222	0.908174
3	genus	Clostridiuminnocuumgroup.id.14397	Inverse variance weighted	222	0.045141	1.04618	0.473093	2.31346	0.91123
			Weighted median	222	-0.146837	0.863435	0.268498	2.77663	0.805381
			MR Egger	222	0.256785	1.29277	0.0677223	24.678	0.864648
4	genus	Eubacteriumcoprostanoligenesgroup.id.11375	Inverse variance weighted	231	0.0415859	1.04246	0.691539	1.57146	0.842578
			Weighted median	231	0.236815	1.26721	0.697644	2.30177	0.436767
			MR Egger	231	-0.0179855	0.982175	0.216389	4.45803	0.981428
5	genus	Eubacteriumfissicatenagroup.id.14373	Inverse variance weighted	220	-0.731996	0.480948	0.202059	1.14477	0.0980414
			Weighted median	220	0.087919	1.0919	0.316624	3.7655	0.889294
			MR Egger	220	-0.192699	0.82473	0.0320354	21.2321	0.907541
6	genus	Allisonella.id.2174	Inverse variance weighted	187	0.329908	1.39084	0.524785	3.68615	0.507062
			Weighted median	187	0.290313	1.33685	0.305742	5.84532	0.699729
			MR Egger	187	0.0397279	1.04053	0.0220998	48.9912	0.983894
7	genus	Anaerostipes.id.1991	Inverse variance weighted	231	-0.057132	0.944469	0.638456	1.39715	0.774898
			Weighted median	231	0.133631	1.14297	0.637537	2.04911	0.653676
			MR Egger	231	0.454403	1.57523	0.373068	6.65122	0.536977
8	genus	LachnospiraceaeFCS020group.id.11314	Inverse variance weighted	231	0.124073	1.1321	0.734296	1.74541	0.574299
			Weighted median	231	0.076543	1.07955	0.560929	2.07767	0.818754
			MR Egger	231	0.104206	1.10983	0.225872	5.45319	0.898029
9	genus	Parabacteroides.id.954	Inverse variance weighted	231	-0.240782	0.786013	0.533678	1.15766	0.222886
			Weighted median	231	-0.357961	0.699101	0.398611	1.22611	0.211727
			MR Egger	231	0.281213	1.32474	0.318918	5.50274	0.699075
10	genus	Phascolarctobacterium.id.2168	Inverse variance weighted	230	-0.304623	0.737401	0.444018	1.22464	0.23919
			Weighted median	230	-0.55111	0.576309	0.275219	1.20679	0.143872
			MR Egger	230	-2.1779	0.113279	0.0177264	0.723896	0.02227
11	genus	Senegalimassilia.id.11160	Inverse variance weighted	228	-0.259676	0.771302	0.419221	1.41908	0.403829
			Weighted median	228	-0.229363	0.79504	0.302397	2.09026	0.641888
			MR Egger	228	0.500182	1.64902	0.174345	15.597	0.663024
12	genus	unknowngenus.id.2041	Inverse variance weighted	229	-0.311348	0.732459	0.396805	1.35204	0.319463
			Weighted median	229	-0.673962	0.509685	0.205071	1.26678	0.146805
			MR Egger	229	0.0166111	1.01675	0.105725	9.77805	0.988537
13	genus	unknowngenus.id.1000000073	Inverse variance weighted	229	-0.173594	0.840638	0.506491	1.39523	0.501869
			Weighted median	229	-0.334723	0.715536	0.337002	1.51925	0.383576
			MR Egger	229	-0.110284	0.895579	0.137759	5.8222	0.908174

## Sheet: Sheet8
Supplementary Table S8. Results of sensitivity analysis in reverse MR analysis(P<1.00E-05)
NO.	Classification	Outcomes	IVW_Q	IVW_Q_P	MR Egger_Q	MR Egger_Q_P	egger_intercept	pleiotropy_P	MRPRESSO
1	family	Alcaligenaceae.id.2875	214.183	0.765415	213.988	0.753665	0.0013835	0.659506	0.94
2	family	ClostridialesvadinBB60group.id.11286	237.206	0.323989	237.201	0.307497	-0.000279736	0.945154	0.178
3	genus	Clostridiuminnocuumgroup.id.14397	190.865	0.92951	190.844	0.922841	-0.000930327	0.884018	0.91
4	genus	Eubacteriumcoprostanoligenesgroup.id.11375	260.037	0.084639	260.029	0.0778077	0.000263484	0.936141	0.11
5	genus	Eubacteriumfissicatenagroup.id.14373	236.292	0.201261	236.169	0.189758	-0.00236372	0.735895	0.286
6	genus	Allisonella.id.2174	170.369	0.787996	170.346	0.77278	0.00123925	0.878863	0.844
7	genus	Anaerostipes.id.1991	217.279	0.716739	216.756	0.709305	-0.00226198	0.470231	0.772
8	genus	LachnospiraceaeFCS020group.id.11314	221.127	0.650969	221.127	0.633428	8.78493e-05	0.979744	0.761
9	genus	Parabacteroides.id.954	164.713	0.99961	164.155	0.999586	-0.00230861	0.45608	1
10	genus	Phascolarctobacterium.id.2168	251.349	0.14846	246.77	0.187541	0.00828007	0.0408399	0.28
11	genus	Senegalimassilia.id.11160	201.598	0.886518	201.123	0.881864	-0.00335703	0.491736	0.917
12	genus	unknowngenus.id.2041	262.967	0.0557633	262.866	0.0512469	-0.00144883	0.768225	0.047
13	genus	unknowngenus.id.1000000073	237.206	0.323989	237.201	0.307497	-0.000279736	0.945154	0.167

## Sheet: Sheet9
Supplementary Table S9. Positive results for MR analysis of Hypertension to Gut Microbiota (P<1.00E-05)
NO.	Classification	Outcomes	method	nsnp	b	or	or_lci95	or_uci95	pval
1	genus	Eubacteriumxylanophilumgroup.id.14375	Inverse variance weighted	231	-0.0578995	0.943745	0.582525	1.52895	0.814049
			Weighted median	231	0.157847	1.17099	0.577961	2.3725	0.661272
			MR Egger	231	2.02596	7.58339	1.30978	43.9064	0.0246865
2	genus	Alistipes.id.968	Inverse variance weighted	231	-0.0769262	0.925958	0.626306	1.36898	0.699774
			Weighted median	231	-0.332665	0.71701	0.393429	1.30673	0.277319
			MR Egger	231	-1.80939	0.163755	0.0395103	0.678699	0.0133276
3	genus	Bilophila.id.3170	Inverse variance weighted	231	-0.470558	0.624654	0.3913	0.997168	0.0486226
			Weighted median	231	-0.221745	0.801119	0.39598	1.62077	0.537371
			MR Egger	231	-0.774765	0.460812	0.0822549	2.58158	0.379107
4	genus	Butyricimonas.id.945	Inverse variance weighted	230	-0.730063	0.481879	0.295121	0.78682	0.00351809
			Weighted median	230	-1.01729	0.361574	0.173253	0.754593	0.00672543
			MR Egger	230	0.08159	1.08501	0.17872	6.58713	0.929423
5	genus	Eisenbergiella.id.11304	Inverse variance weighted	225	-0.116564	0.889973	0.449787	1.76095	0.737783
			Weighted median	225	-0.338419	0.712897	0.256076	1.98465	0.517088
			MR Egger	225	2.6843	14.648	1.16861	183.606	0.0385956
6	genus	LachnospiraceaeUCG001.id.11321	Inverse variance weighted	229	0.317898	1.37424	0.830063	2.27516	0.216496
			Weighted median	229	0.688005	1.98974	0.909668	4.35221	0.0849044
			MR Egger	229	2.16281	8.69556	1.35662	55.736	0.0234294
7	genus	Phascolarctobacterium.id.2168	Inverse variance weighted	230	-0.304623	0.737401	0.444018	1.22464	0.23919
			Weighted median	230	-0.55111	0.576309	0.275219	1.20679	0.143872
			MR Egger	230	-2.1779	0.113279	0.0177264	0.723896	0.02227

## Sheet: Sheet10
Supplementary Table S10. Results of sensitivity analysis in bidirectional MR analysis(P<1.00E-05)
NO.	Classification	Outcomes	IVW_Q	IVW_Q_P	MR Egger_Q	MR Egger_Q_P	egger_intercept	pleiotropy_P	MRPRESSO
1	genus	Eubacteriumxylanophilumgroup.id.14375	275.962	0.0204043	269.098	0.0355385	-0.00921522	0.0164375	0.025
2	genus	Alistipes.id.968	238.342	0.338945	232.1	0.43042	0.00766245	0.0137914	0.439
3	genus	Bilophila.id.3170	250.879	0.16444	250.738	0.154771	0.00134583	0.719501	0.171
4	genus	Butyricimonas.id.945	216.909	0.706753	216.069	0.704505	-0.00358925	0.360325	0.754
5	genus	Eisenbergiella.id.11304	222.331	0.518951	217.247	0.596056	-0.0123392	0.0251161	0.547
6	genus	LachnospiraceaeUCG001.id.11321	209.551	0.804266	205.462	0.844506	-0.00815261	0.0443208	0.927
7	genus	Phascolarctobacterium.id.2168	251.349	0.14846	246.77	0.187541	0.00828007	0.0408399	0.28
